# Supplementary material for: Comprehensive genome analysis of Lentzea reveals repertoire of polymer-degrading enzymes and bioactive compounds with clinical relevance
Source: Sci Rep. 2022 May 19;12:8409. doi: 10.1038/s41598-022-12427-7 (PMC9120177; doi:10.1038/s41598-022-12427-7)
Supplement: Supplementary file 1 — Supplementary Information 1. [file 41598_2022_12427_MOESM1_ESM.xlsx]

## Sheet: L. indica
BGCs identified by antiSMASH of L. indica PSKA42
Region	Type	From	To	Most similar known cluster	Similarity
Region 1.1	T2PKS,PKS-like,thiopeptide,LAP	1	45467	LL-D49194α1 (LLD)	0.37
Region 2.1	NRPS-like	29780	71021	rhizomide A / rhizomide B / rhizomide C	1
Region 10.1	T1PKS,NRPS-like	1	74990	nystatin-like Pseudonocardia polyene	0.43
Region 13.1	terpene	38054	60237	geosmin	1
Region 16.1	RiPP-like	47249	58066
Region 18.1	NAPAA	45336	72896
Region 19.1	NRPS	1	60881	ulleungmycin	0.08
Region 22.1	NRPS-like	24089	64927	bezastatin derivates	0.9
Region 24.1	hglE-KS	1	29467
Region 25.1	NRPS,NRPS-like,siderophore,PKS-like	1	43149	tyrobetaine	0.46
Region 34.1	NRPS-like	21574	58588	s56-p1	0.05
Region 44.1	lanthipeptide-class-iii	1	14073	Ery-9 / Ery-6 / Ery-8 / Ery-7 / Ery-5 / Ery-4 / Ery-3	0.75
Region 52.1	NRPS	2418	44143	coelichelin	0.54
Region 53.1	arylpolyene	11632	43212
Region 60.1	terpene	1	11850	SF2575	0.04
Region 65.1	NRPS-like,other	1	36898	JBIR-126	0.14
Region 77.1	terpene	12136	34203	geosmin	1
Region 86.1	thiopeptide,LAP	1	22975
Region 101.1	T1PKS	1	29182	pimaricin	0.52
Region 102.1	NRPS-like	1	29052
Region 107.1	NRPS	1	28219	viomycin	0.14
Region 109.1	NRPS	1	28078	kistamicin A	0.12
Region 111.1	terpene	9787	27589	2-methylisoborneol	0.5
Region 116.1	RRE-containing	7776	26930
Region 124.1	terpene	3575	24465
Region 137.1	furan	1	11018
Region 176.1	LAP	1	14779
Region 192.1	T1PKS	1	17211	caniferolide A / caniferolide B / caniferolide C / caniferolide D	0.12
Region 218.1	T1PKS	1	15212	pimaricin	0.29
Region 228.1	indole	1	14531	fortimicin	0.06
Region 232.1	T1PKS	1	14271	apoptolidin	0.12
Region 246.1	NRPS	1	13121
Region 303.1	lassopeptide	1	9897
Region 337.1	redox-cofactor	1	8143	lankacidin C	0.26
Region 383.1	NRPS	1	6172	anabaenopeptin NZ857 / nostamide A	1
Region 396.1	T1PKS	1	5548
Region 409.1	T1PKS	1	5015	salinomycin	0.18
Region 427.1	T1PKS	1	4384	salinomycin	0.14
Region 506.1	arylpolyene	1	2065
Region 559.1	T1PKS	1	1168

## Sheet: L. guizhouensis 
BGCs identified by antiSMASH of L. guizhouensis DHS C013
Region	Type	From	To	Most similar known cluster	Similarity
Region 1	T1PKS	1549	44478	elaiophylin	0.08
Region 2	RiPP-like	209865	220683
Region 3	terpene	430177	453150	isorenieratene	0.28
Region 4	T2PKS,PKS-like	475347	559219	LL-D49194α1 (LLD)	0.39
Region 5	lanthipeptide-class-iii	571020	592203	Ery-9 / Ery-6 / Ery-8 / Ery-7 / Ery-5 / Ery-4 / Ery-3	0.75
Region 6	terpene	1265739	1285054	geosmin	1
Region 7	NRPS-like,betalactone,other	1314196	1370140	indigoidine	0.8
Region 8	T2PKS	1407000	1478367	formicamycins A-M	0.11
Region 9	redox-cofactor	2014189	2036231	lankacidin C	0.26
Region 10	NAPAA	3974816	4008552
Region 11	oligosaccharide	4054121	4105403	LL-D49194α1 (LLD)	0.03
Region 12	NRPS	5293172	5335028	azicemicin B	0.11
Region 13	siderophore	5338620	5351462
Region 14	terpene	5635268	5652907	SF2575	0.06
Region 15	lassopeptide	5667816	5689718	citrulassin F	1
Region 16	terpene	5812947	5833518	geosmin	1
Region 17	T2PKS,ladderane,arylpolyene,nucleoside	6154861	6257106	atratumycin	0.26
Region 18	other	6287647	6328069	calicheamicin	0.06
Region 19	T1PKS,hglE-KS	6470591	6546084	nystatin	0.31
Region 20	terpene	6601619	6620559	2-methylisoborneol	0.5
Region 21	NRPS	6700985	6749222	coelichelin	0.72
Region 22	terpene	6849506	6869648	isorenieratene	0.75
Region 23	arylpolyene	7057602	7095682	hygrocin A / hygrocin B	0.06
Region 24	T1PKS,terpene	7115351	7155854	haliamide	0.11
Region 25	NRPS,NRPS-like	7249880	7445384	surugamide A / surugamide D	0.23
Region 26	NRPS-like,NRPS	7449672	7502331	enduracidin	0.08
Region 27	lanthipeptide-class-iii	7811758	7834253
Region 28	betalactone	8101895	8132765	platencin	0.06
Region 29	NRPS-like	8380665	8422348	salinomycin	0.12
Region 30	NRPS-like	8712191	8754041	bezastatin derivates	1
Region 31	CDPS	8774114	8794734	bacillomycin D	0.2
Region 32	T3PKS	8892484	8933521	alkyl-O-dihydrogeranyl-methoxyhydroquinones	0.57
Region 33	arylpolyene	9154436	9196355	vancosamine	1
Region 34	indole	9285833	9307788	BE-54017	0.85
Region 35	indole,T1PKS	9363715	9440248	cyclizidine	0.52
Region 36	lanthipeptide-class-ii	9812332	9834995
Region 37	T1PKS,NRPS-like	9892118	9997872	nystatin A1	0.54

## Sheet: L. californiensis 
BGCs identified by antiSMASH of L. californiensis DSM 43393
Region	Type	From	To	Most similar known cluster	Similarity
Region 1.1	redox-cofactor	1779485	1801527	lankacidin C	0.26
Region 2.1	LAP,thiopeptide	274261	300232
Region 2.2	lanthipeptide-class-i	622668	648155
Region 3.1	hglE-KS	364403	414559	divergolide A / divergolide B / divergolide C / divergolide D	0.06
Region 3.2	terpene,NRPS	460867	560847	2-methylisoborneol	0.5
Region 4.1	NRPS-like	29646	73509	indigoidine	0.6
Region 4.2	terpene	96882	119032	geosmin	1
Region 5.1	NRPS,NRPS-like	225395	270863	vazabitide A	0.1
Region 5.2	betalactone	283111	314671	platencin	0.06
Region 5.3	NRPS,CDPS	484868	532705	mirubactin	0.78
Region 6.1	terpene	8297	27027	isorenieratene	0.85
Region 6.2	T1PKS,terpene	250096	296293	thiolutin	0.12
Region 6.3	arylpolyene,NRPS	462974	528830	telomycin	0.08
Region 7.1	NRPS	1	55857	ulleungmycin	0.08
Region 7.2	lanthipeptide-class-ii	394450	417062
Region 8.1	terpene	154169	175053	isorenieratene	0.28
Region 8.2	T2PKS,PKS-like,RRE-containing	204243	290604	LL-D49194α1 (LLD)	0.39
Region 8.3	lanthipeptide-class-iii	303890	326454	Ery-9 / Ery-6 / Ery-8 / Ery-7 / Ery-5 / Ery-4 / Ery-3	0.75
Region 9.1	thiopeptide,LAP,NRPS	22793	87195	coelichelin	0.72
Region 10.1	T3PKS,T1PKS	1	114332	A-94964	0.68
Region 10.2	indole	125729	148776	BE-54017	0.85
Region 10.3	T1PKS	171609	217341	maduropeptin	0.28
Region 11.1	terpene	16517	38581	geosmin	1
Region 12.1	NAPAA	150727	184464
Region 13.1	terpene	248788	260788	SF2575	0.06
Region 16.1	RiPP-like	35030	45848
Region 16.2	lanthipeptide-class-i	127437	151683
Region 17.1	indole	80074	101168	fortimicin	0.06
Region 20.1	T1PKS	30337	123424	butyrolactol A	0.66
Region 22.1	siderophore	24281	37086

## Sheet: L. flaviverrucosa
BGCs identified by antiSMASH of L. flaviverrucosa As40578
Region	Type	From	To	Most similar known cluster	Similarity
Region 1.1	terpene	81433	100341
Region 1.2	T1PKS	281124	325511	dynemicin A	0.15
Region 1.3	arylpolyene,NRPS	563297	631526	cadaside A / cadaside B	0.19
Region 1.4	NRPS,terpene	647447	747806	2-methylisoborneol	0.5
Region 1.5	hglE-KS	802886	853036	rishirilide B / rishirilide A	0.07
Region 1.6	T1PKS,NRPS	1101270	1154298	coelibactin	0.27
Region 1.7	lanthipeptide-class-i	1221936	1247261
Region 2.1	NAPAA	457098	490835
Region 3.1	T1PKS	37578	138068	butyrolactol A	0.66
Region 3.2	T1PKS,indole	153700	206236	BE-54017	1
Region 3.3	terpene	707970	728896	isorenieratene	0.85
Region 4.1	redox-cofactor	269438	291480	lankacidin C	0.26
Region 6.1	thiopeptide,LAP	395380	421751
Region 7.1	NRPS,thiopeptide,LAP	100291	166753	coelichelin	0.72
Region 8.1	other,NRPS-like,NRPS	1	103330	himastatin	0.6
Region 8.2	terpene	396257	407854	SF2575	0.06
Region 9.1	CDPS	1	14922
Region 9.2	T3PKS	23100	64047	alkylresorcinol	1
Region 9.3	betalactone	192331	223226	platencin	0.06
Region 10.1	terpene	164570	186714	geosmin	1
Region 10.2	NRPS-like	211729	255592	indigoidine	0.6
Region 11.1	RiPP-like	45165	55983
Region 11.2	lanthipeptide-class-i	138994	163234
Region 11.3	nucleoside,NRPS,T1PKS	251705	306374	tunicamycin B1	0.35
Region 12.1	lanthipeptide-class-ii	188442	211054
Region 15.1	lanthipeptide-class-iii	116097	138661	Ery-9 / Ery-6 / Ery-8 / Ery-7 / Ery-5 / Ery-4 / Ery-3	0.75
Region 15.2	PKS-like,T2PKS,RRE-containing	178870	264279	LL-D49194α1 (LLD)	0.39
Region 17.1	indole	51460	72554	fortimicin	0.06
Region 19.1	siderophore	183337	196142
Region 20.1	terpene	22099	44166	geosmin	1
Region 21.1	terpene	150420	171307

## Sheet: L. violacea
BGCs identified by antiSMASH of L. albidocapillata subsp. violacea IMSNU 50388
Region	Type	From	To	Most similar known cluster	Similarity
Region 1.1	thiopeptide,LAP,NRPS	38227	110060	coelichelin	0.72
Region 1.2	betalactone	633077	663972	platencin	0.06
Region 1.3	terpene	720111	741037	isorenieratene	0.85
Region 1.4	NRPS-like,NRPS	1058259	1121788	WS9326	0.07
Region 2.1	NRPS,ectoine	25550	78074	kosinostatin	0.14
Region 2.2	T1PKS	98473	143129	tiancimycin	0.22
Region 2.3	T1PKS,terpene	173985	220182	keratinimicin A / keratinimicin B / keratinimicin C / keratinimicin D	0.04
Region 2.4	arylpolyene,NRPS,terpene	279353	408642	2-methylisoborneol	0.5
Region 2.5	hglE-KS	449762	499891
Region 3.1	NAPAA	405629	439366
Region 4.1	CDPS	78480	99160
Region 4.2	indole	254277	277354	staurosporine	0.8
Region 5.1	lanthipeptide-class-iii	148293	170857	Ery-9 / Ery-6 / Ery-8 / Ery-7 / Ery-5 / Ery-4 / Ery-3	0.75
Region 5.2	PKS-like,T2PKS,RRE-containing	185092	271621	LL-D49194α1 (LLD)	0.39
Region 5.3	terpene	288044	311669
Region 7.1	siderophore	220927	233732
Region 7.2	NRPS-like	236504	278867
Region 8.1	redox-cofactor	109711	131753	lankacidin C	0.26
Region 10.1	NRPS-like	19792	62685	indigoidine	0.6
Region 10.2	terpene	89252	111384	geosmin	1
Region 10.3	NRPS,ladderane	214461	278453	atratumycin	0.34
Region 12.1	T2PKS	124295	196840	griseorhodin A	0.63
Region 13.1	LAP,thiopeptide	47906	75820
Region 15.1	terpene	39105	61214	geosmin	1
Region 17.1	indole	55580	76674	fortimicin	0.06
Region 18.1	lanthipeptide-class-ii	58687	81299
Region 20.1	NRPS	61708	106675	amychelin	0.18
Region 25.1	RiPP-like	32529	43347
Region 27.1	terpene	1	11920
Region 31.1	thioamitides	35491	70683
Region 34.1	lanthipeptide-class-i	29846	45208

## Sheet: L. aerocolonigenes 
BGCs identified by antiSMASH of L. aerocolonigenes NBRC 13195
Region	Type	From	To	Most similar known cluster	Similarity
Region 22.1	lanthipeptide-class-ii	42475	65069
Region 25.1	RiPP-like	35884	46714
Region 25.2	arylpolyene,butyrolactone	54734	95837	enduracidin	0.04
Region 27.1	terpene	82019	104098	geosmin	1
Region 29.1	terpene	1	11573
Region 34.1	ladderane,lassopeptide	183360	237447	9-methylstreptimidone	0.22
Region 35.1	indole	37435	58526	fortimicin	0.06
Region 35.2	terpene	68542	89468	isorenieratene	0.85
Region 35.3	NRPS,T1PKS	175060	231304	caerulomycin A	0.32
Region 36.1	thiopeptide,LAP	50095	78015
Region 38.1	RRE-containing	21830	43962
Region 38.2	NRPS	199690	244176	coelichelin	0.72
Region 42.1	redox-cofactor	240050	262092	lankacidin C	0.26
Region 44.1	terpene	189209	210273	2-methylisoborneol	0.5
Region 44.2	hglE-KS	270445	312636
Region 45.1	T1PKS,NRPS-like,T3PKS,terpene	236527	338341	lagunapyrone A / lagunapyrone B / lagunapyrone C	0.33
Region 46.1	thioamide-NRP,NRPS,PKS-like,NRPS-like,T1PKS	1	147847	maklamicin	0.13
Region 47.1	NRPS,NRPS-like,siderophore,PKS-like	78112	129108	tyrobetaine	0.46
Region 50.1	NRPS,ladderane,lanthipeptide-class-iii	319356	449240	atratumycin	0.15
Region 51.1	NAPAA	28593	62330
Region 51.2	amglyccycl	159735	180919	cetoniacytone A	0.09
Region 51.3	arylpolyene	226226	267365
Region 51.4	lanthipeptide-class-i	308368	334591
Region 52.1	terpene	185062	208711
Region 52.2	T2PKS,PKS-like,thiopeptide,LAP	229341	301820	LL-D49194α1 (LLD)	0.3
Region 52.3	lanthipeptide-class-iii	355160	377727	Ery-9 / Ery-6 / Ery-8 / Ery-7 / Ery-5 / Ery-4 / Ery-3	0.75
Region 53.1	NRPS-like,NRPS,arylpolyene	286472	381789	s56-p1	0.05
Region 54.1	NRPS-like	186029	228518
Region 54.2	T1PKS	308498	383880	akaeolide	0.52

## Sheet: L. albidocapilata 
BGCs identified by antiSMASH of L. albidocapilata subsp. albidocapillata DSM 44073
Region	Type	From	To	Most similar known cluster	Similarity
Region 1.1	NRPS-like,NRPS	47755	110994	friulimicin A / friulimicin B / friulimicin C / friulimicin D	0.09
Region 1.2	NRPS,ectoine	179827	232753	kosinostatin	0.14
Region 1.3	T1PKS	252565	297964	tiancimycin	0.22
Region 1.4	arylpolyene,NRPS,terpene	421262	550656	2-methylisoborneol	0.5
Region 1.5	hglE-KS	601382	651511
Region 2.1	NAPAA	564541	598278
Region 3.1	terpene	351517	372443	isorenieratene	0.85
Region 3.2	NRPS	637136	702718	bleomycin	0.06
Region 4.1	terpene	135142	157221	geosmin	1
Region 4.2	NRPS,NRPS-like	179659	234129	avoparcin	0.05
Region 4.3	thiopeptide,LAP,NRPS	495459	568836	coelichelin	0.72
Region 5.1	CDPS	263364	284044	CC-1065	0.06
Region 5.2	indole	443509	466586	staurosporine	0.8
Region 6.1	LAP,thiopeptide	382419	410333
Region 8.1	other	211430	252791	glycinocin A	0.04
Region 9.1	terpene	146850	170479	isorenieratene	0.28
Region 9.2	T2PKS,PKS-like,RRE-containing	186445	271125	LL-D49194α1 (LLD)	0.39
Region 9.3	lanthipeptide-class-iii	284376	306940	Ery-9 / Ery-6 / Ery-8 / Ery-7 / Ery-5 / Ery-4 / Ery-3	0.75
Region 10.1	siderophore	233751	246556
Region 10.2	NRPS-like	254289	296652
Region 10.3	ectoine	388575	398976	ectoine	1
Region 11.1	terpene	242787	264943	geosmin	1
Region 11.2	NRPS-like	291001	334864	indigoidine	0.6
Region 12.1	lanthipeptide-class-ii	148897	171509
Region 12.2	indole	309070	330164	fortimicin	0.06
Region 16.1	terpene	205098	217000	SF2575	0.04
Region 18.1	lanthipeptide-class-i	1	24245
Region 21.1	RiPP-like	31923	42741
Region 24.1	redox-cofactor	14630	36672	lankacidin C	0.26

## Sheet: L. nigeriaca 
BGCs identified by antiSMASH of L. nigeriaca DSM 45680
Region	Type	From	To	Most similar known cluster	Similarity
Region 1.1	T2PKS,T1PKS	119441	192761	xantholipin	0.16
Region 1.2	T1PKS	194179	319610	rifamorpholine A / rifamorpholine B / rifamorpholine C / rifamorpholine D / rifamorpholine E	0.15
Region 1.3	indole	437909	458907	fortimicin	0.06
Region 1.4	T1PKS,NRPS-like	522051	693944	nystatin	0.78
Region 1.5	lanthipeptide-class-ii	745035	767629
Region 1.6	arylpolyene	1238953	1280077
Region 1.7	NRPS-like	1396870	1440826
Region 3.1	T2PKS	180367	252834	lactonamycin Z	0.2
Region 3.2	terpene	549441	570505	2-methylisoborneol	0.5
Region 3.3	hglE-KS	607877	658069	rishirilide B / rishirilide A	0.07
Region 4.1	oligosaccharide	59366	106247	LL-D49194α1 (LLD)	0.03
Region 4.2	NAPAA	151512	185249
Region 5.1	thiopeptide,LAP	107284	135215
Region 6.1	amglyccycl	394525	415712	cetoniacytone A	0.09
Region 6.2	ladderane	534606	575751	9-methylstreptimidone	0.25
Region 8.1	redox-cofactor	303365	325407	lankacidin C	0.26
Region 9.1	terpene	163388	184257	isorenieratene	0.28
Region 9.2	T2PKS,PKS-like,RRE-containing,oligosaccharide	204992	291581	LL-D49194α1 (LLD)	0.5
Region 10.1	lanthipeptide-class-ii	26512	48881	rustmicin	0.1
Region 11.1	terpene	1	11832	SF2575	0.04
Region 14.1	terpene	4453	26538	geosmin	1
Region 15.1	RiPP-like	36224	47042
Region 18.1	NRPS,NRPS-like,PKS-like	1	58177	qinichelins	0.16
Region 19.1	lanthipeptide-class-iii	117713	140280	Ery-9 / Ery-6 / Ery-8 / Ery-7 / Ery-5 / Ery-4 / Ery-3	0.75
Region 21.1	NRPS	1	48955	coelichelin	0.72
Region 22.1	siderophore	50241	63064
Region 25.1	NRPS-like,terpene	1	49370
Region 30.1	ectoine	27499	37873	showdomycin	0.58
Region 32.1	arylpolyene	2130	25396

## Sheet: L. atacamensis 
BGCs identified by antiSMASH of L. atacamensis DSM 45479
Region	Type	From	To	Most similar known cluster	Similarity
Region 1.1	other	2594	43427	pseudouridimycin	0.12
Region 1.2	betalactone	471274	502655	platencin	0.06
Region 1.3	T3PKS	612417	653466	alkyl-O-dihydrogeranyl-methoxyhydroquinones	0.57
Region 1.4	NRPS-like	891675	933017
Region 1.5	terpene,NRPS	1418803	1495775	isorenieratene	0.85
Region 1.6	terpene	1625474	1647538	geosmin	1
Region 1.7	lassopeptide	1798214	1820685	citrulassin B	1
Region 3.1	NAPAA	19965	53702
Region 3.2	hglE-KS	160375	210531
Region 3.3	NRPS	533739	612412	rustmicin	0.1
Region 3.4	terpene	708049	727655
Region 3.5	T3PKS,terpene	910063	966479	CDA1b / CDA2a / CDA2b / CDA3a / CDA3b / CDA4a / CDA4b	0.12
Region 4.1	NRPS,siderophore	312047	371091	mannopeptimycin	0.29
Region 4.2	indole,NRPS,T1PKS	532096	587907	fortimicin	0.06
Region 4.3	lanthipeptide-class-ii	737129	759825
Region 5.1	terpene	497311	519488	geosmin	1
Region 5.2	NRPS	582968	631990	amychelin	0.75
Region 6.1	redox-cofactor	276480	298522	lankacidin C	0.26
Region 7.1	lanthipeptide-class-iii	133406	155973	Ery-9 / Ery-6 / Ery-8 / Ery-7 / Ery-5 / Ery-4 / Ery-3	0.75
Region 7.2	T2PKS,PKS-like,RRE-containing	167214	239693	LL-D49194α1 (LLD)	0.32
Region 7.3	terpene	255722	276582	isorenieratene	0.28
Region 9.1	thiopeptide,LAP	107147	133918
Region 11.1	T1PKS	21303	66990	tiancimycin	0.16
Region 11.2	terpene	72353	93249
Region 13.1	terpene	268132	279694
Region 15.1	NRPS,T1PKS	104022	158053
Region 19.1	RiPP-like	34604	45422

## Sheet: L. pudingi 
BGCs identified by antiSMASH of L. pudingi CGMCC 4.7319
Region	Type	From	To	Most similar known cluster	Similarity
Region 1.1	terpene,indole	125799	165243	staurosporine	0.8
Region 1.2	hglE-KS	543635	593977	divergolide A / divergolide B / divergolide C / divergolide D	0.06
Region 1.3	terpene,T3PKS	650721	700666	alkylresorcinol	1
Region 1.4	betalactone	784797	816216	platencin	0.06
Region 1.5	RiPP-like	1130986	1142770	capreomycin IA / capreomycin IB / capreomycin IIA / capreomycin IIB	0.06
Region 1.6	NRPS,arylpolyene	1146464	1215140	cadaside A / cadaside B	0.14
Region 2.1	thiopeptide,LAP	44762	72586
Region 2.2	T1PKS,terpene	569673	615858	LL-D49194α1 (LLD)	0.03
Region 2.3	NAPAA	674700	708437
Region 3.1	T3PKS	226936	267184
Region 3.2	terpene	353086	374012	isorenieratene	0.85
Region 3.3	NRPS	595162	711006	dechlorocuracomycin	0.12
Region 4.1	siderophore	133761	146566
Region 4.2	terpene	693894	705528	SF2575	0.06
Region 5.1	NRPS	365946	428069	amychelin	0.75
Region 6.1	lanthipeptide-class-ii	272662	295271
Region 6.2	indole,NRPS,CDPS	447912	546194	mannopeptimycin	0.37
Region 8.1	thiopeptide,LAP	189116	217167
Region 10.1	redox-cofactor	58512	80551	lankacidin C	0.26
Region 12.1	lassopeptide	52140	74270	glycinocin A	0.04
Region 13.1	NRPS-like	18863	62708	indigoidine	0.8
Region 13.2	terpene	82749	104905	geosmin	1
Region 15.1	T2PKS,PKS-like,RRE-containing	24365	110966	LL-D49194α1 (LLD)	0.39
Region 16.1	terpene	5234	26109	isorenieratene	0.28
Region 20.1	lanthipeptide-class-iii	111721	126059	Ery-9 / Ery-6 / Ery-8 / Ery-7 / Ery-5 / Ery-4 / Ery-3	0.75
Region 26.1	RiPP-like	39350	50168
Region 32.1	NRPS,NRPS-like	1	33388	s56-p1	0.05

[truncated: 11 more sheets: L. flava , L. cavernae , L. deserti, L. waywayandensis , L. albida , L. fradiae , L. jiangxiensis , L. xinjiangensis , L. alba , terra, L. kentuckyensis]
