# Supplementary material for: Comprehensive genome analysis of Lentzea reveals repertoire of polymer-degrading enzymes and bioactive compounds with clinical relevance
Source: Sci Rep. 2022 May 19;12:8409. doi: 10.1038/s41598-022-12427-7 (PMC9120177; doi:10.1038/s41598-022-12427-7)
Supplement: Supplementary file 2 — Supplementary Information 2. [file 41598_2022_12427_MOESM2_ESM.xlsx]

## Sheet: L. indica
CAZY enzymes identified by antiSMASH of L. indica PSKA42
Gene ID	# of Tools	HMMER	DIAMOND	Hotpep	Signal Peptide
VSRL01000001.1_32	2	GT1(137-388)	N	GT1	N
VSRL01000001.1_36	3	GT1(18-379)	GT1	GT1	N
VSRL01000002.1_113	3	AA3(2-489)	AA3_2	AA3	N
VSRL01000002.1_53	3	GT1(9-387)	GT1	GT1	N
VSRL01000002.1_58	3	CBM42(37-168)+GH43_34(181-457)	CBM42+GH43_34	GH43+CBM22+CBM42	Y (1-29)
VSRL01000002.1_59	3	GH43_22(78-287)+CBM42(348-476)	CBM42+GH43_22	GH43+CBM42	Y (1-29)
VSRL01000002.1_60	2	GH43_20(48-303)+CBM42(327-457)	CBM42+GH43_20	N	Y (1-27)
VSRL01000003.1_48	3	GH63(435-879)	GH0	GH0	N
VSRL01000004.1_33	3	CBM2(34-130)	CBM2+GH18	GH18+CBM13+CBM16+CBM2+CBM5	Y (1-25)
VSRL01000004.1_68	3	GH88(73-388)	GH88	GH88	Y (1-27)
VSRL01000004.1_93	3	GH16_3(36-273)+CBM13(291-405)	CBM13+GH16_3	CBM11+CBM13+CBM32+CBM4+CBM56	Y (1-33)
VSRL01000005.1_106	3	GH1(2-413)	GH1	GH1	N
VSRL01000006.1_20	3	CBM2(33-122)+CBM2(143-230)+GH18(427-842)	CBM2+GH18	GH18+CBM12+CBM16+CBM2+CBM5	Y (1-24)
VSRL01000006.1_64	3	PL29(79-388)	PL29	PL0	Y (1-29)
VSRL01000006.1_70	3	GH2(52-722)	GH2	GH2	Y (1-29)
VSRL01000006.1_72	2	GH15(209-412)	GH15	N	Y (1-21)
VSRL01000006.1_78	3	GH25(61-245)	GH25	GH25	Y (1-22)
VSRL01000007.1_14	3	GT2_Glycos_transf_2(14-177)	GT2	GT2	N
VSRL01000007.1_22	3	GH18(38-304)+CBM13(368-443)	CBM13+GH18	GH18+CBM13	Y (1-32)
VSRL01000007.1_45	3	GH18(38-296)	GH18	GH18+CBM12+CBM16+CBM5	Y (1-26)
VSRL01000007.1_59	2	PL29(99-351)	CBM12	N	Y (1-25)
VSRL01000007.1_70	3	GT4(214-364)	GT4	GT4	N
VSRL01000007.1_71	3	GH57(12-386)	GH57	GH57	N
VSRL01000008.1_62	3	GH92(234-757)	GH92	GH92+CBM13	Y (1-20)
VSRL01000008.1_66	3	GH19(29-229)	GH19	GH19+CBM12+CBM13+CBM5	Y (1-26)
VSRL01000008.1_67	3	GH19(156-356)	CBM12+GH19	GH19+CBM12+CBM13+CBM18+CBM5	Y (1-37)
VSRL01000008.1_75	2	AA10(22-192)	N	AA10	Y (1-22)
VSRL01000008.1_76	3	CBM13(279-409)	CBM13	CBM13	Y (1-30)
VSRL01000008.1_84	3	GH3(142-372)	GH3	GH3+CBM2+CBM6	Y (1-25)
VSRL01000009.1_40	3	GH38(249-505)	GH38	GH38	N
VSRL01000009.1_41	3	GH5_18(15-291)	GH5_18	GH5	N
VSRL01000009.1_6	3	GH13_30(40-379)	GH13_30	GH13	N
VSRL01000009.1_64	3	GH28(56-384)	GH28	GH28+CBM35	Y (1-26)
VSRL01000010.1_10	3	GT1(157-451)	GT1	GT1	N
VSRL01000010.1_21	3	CBM2(31-126)+GH18(161-379)	CBM2+GH18	GH18+CBM12+CBM16+CBM5+CBM73	Y (1-28)
VSRL01000010.1_25	3	GH29(27-335)	CBM32+CBM35+GH29	GH29+CBM32+CBM35	Y (1-30)
VSRL01000011.1_14	3	GH15(478-838)	GH15	GH15	N
VSRL01000011.1_15	3	GT20(7-471)	GT20	GT20	N
VSRL01000011.1_29	3	GH4(2-176)	GH4	GH4	N
VSRL01000011.1_53	3	CE9(11-377)	CE9	CE9	N
VSRL01000011.1_55	3	GH3(36-206)	GH3	GH3	N
VSRL01000013.1_21	3	GH13_30(26-357)	GH13_30	GH13	N
VSRL01000013.1_47	2	GT2_Glycos_transf_2(5-159)	GT2	N	N
VSRL01000013.1_53	3	GH20(159-480)+CBM5(528-566)	CBM5+GH20	GH20+CBM32+CBM5	Y (1-25)
VSRL01000016.1_42	3	CBM3(32-112)+GH16(197-425)	CBM3+GH0	GH0+CBM3+CBM5	Y (1-26)
VSRL01000016.1_43	3	GH20(132-432)	GH20	GH20	N
VSRL01000017.1_48	3	GH13_16(27-373)	GH13_16	GH13	N
VSRL01000017.1_6	3	GH32(17-242)	GH32	GH32	N
VSRL01000017.1_7	3	GH32(48-362)+CBM38(529-652)	CBM38+GH32	GH32	Y (1-40)
VSRL01000018.1_42	3	CBM2(35-133)+GH18(171-534)	CBM2+GH18	GH18+CBM12+CBM2+CBM5+CBM73	Y (1-37)
VSRL01000019.1_32	2	GT4(224-354)+GT4(594-739)	GT4	N	N
VSRL01000020.1_24	3	CBM35(39-160)+CBM35(172-290)	CBM35	GH18+CBM13+CBM2+CBM35	Y (1-35)
VSRL01000020.1_30	2	GH75(26-204)	N	GH75	Y (1-27)
VSRL01000021.1_49	3	GH92(567-933)	CBM32+GH92	GH92+CBM0+CBM32	N
VSRL01000023.1_29	3	GH16_3(47-309)+CBM32(338-451)	CBM6+GH16_3	CBM56+CBM6	Y (1-33)
VSRL01000024.1_28	3	GH27(190-426)	CBM35+GH27	GH27+CBM35	Y (1-22)
VSRL01000024.1_31	3	GH95(2-374)	GH95	GH95+CBM13	N
VSRL01000024.1_33	2	CE7(3-288)	N	CE7	N
VSRL01000024.1_5	3	GT1(13-373)	GT1	GT1	N
VSRL01000024.1_8	3	GH3(72-299)	GH3	GH3	N
VSRL01000025.1_68	3	CBM13(43-133)+CBM13(113-187)+GH62(193-462)	CBM13+GH62	GH62+CBM1+CBM13	Y (1-42)
VSRL01000026.1_37	3	CE9(12-378)	CE9	CE9	N
VSRL01000026.1_42	3	GH18(30-372)	GH18	GH18+CBM2	Y (1-24)
VSRL01000026.1_50	3	GH76(46-331)	GH76	GH76	N
VSRL01000027.1_21	3	GT83(3-421)	GT2	GT0	N
VSRL01000027.1_22	2	GT83(25-471)	N	GT0	N
VSRL01000028.1_48	3	GH18(39-401)	GH18	GH18+CBM12+CBM2+CBM5+CBM73	Y (1-27)
VSRL01000028.1_5	2	GH29(42-205)	GH29	N	Y (1-16)
VSRL01000029.1_8	3	CBM13(52-205)+GH62(208-478)	CBM13+GH62	GH62+CBM1+CBM13	Y (1-46)
VSRL01000030.1_10	2	AA10(32-170)	N	AA10+CBM12+CBM5	Y (1-32)
VSRL01000031.1_2	2	CBM63(194-264)	N	CBM63	Y (1-45)
VSRL01000031.1_25	3	GH42(14-391)	GH42	GH42	N
VSRL01000031.1_28	3	GH1(5-453)	GH1	GH1	N
VSRL01000031.1_3	3	GH51(53-314)+CBM2(571-669)	CBM2+GH51	GH51+CBM2	Y (1-22)
VSRL01000031.1_35	3	GH9(35-471)+CBM3(748-823)	CBM3+GH9	GH9+CBM13+CBM2+CBM3+CBM5	Y (1-31)
VSRL01000031.1_40	3	CE3(35-225)	CBM13+CE3	CE3+CBM13+CBM2	Y (1-29)
VSRL01000032.1_25	3	GT51(60-248)	GT51	GT51	Y (1-26)
VSRL01000032.1_62	2	GH171(49-401)	GH171	N	Y (1-26)
VSRL01000032.1_63	3	GH3(105-337)	GH3	GH3	Y (1-25)
VSRL01000033.1_39	3	GH92(217-730)	GH92	GH92	N
VSRL01000033.1_4	3	GH13_3(166-386)	GH13_3	GH0+GH13	N
VSRL01000033.1_40	3	GH47(71-479)	GH47	GH47	Y (1-28)
VSRL01000033.1_5	3	GH13_16(72-428)	GH13_16	GH13	N
VSRL01000033.1_8	3	CBM48(114-203)+GH13_9(264-564)	CBM48+GH13_9	GH13+CBM48	N
VSRL01000035.1_24	3	GH36(5-629)	GH36	GH36	N
VSRL01000035.1_26	3	GH27(141-396)	GH27	GH27+CBM13+CBM35	Y (1-23)
VSRL01000036.1_13	3	GH20(86-409)	GH20	GH20	N
VSRL01000036.1_37	3	GT4(163-291)	GT4	GT4	N
VSRL01000036.1_42	3	GT2_Glyco_tranf_2_3(2-220)	GT0+GT2	GT0	N
VSRL01000036.1_45	3	GT4(203-329)	GT4	GT4	N
VSRL01000037.1_20	3	CBM42(356-489)+CBM42(510-647)	CBM42+GH2	GH2+CBM42+CBM67	N
VSRL01000039.1_19	3	GH130(261-484)	GH130	GH130	N
VSRL01000039.1_21	2	GT4(179-341)	GT4	N	N
VSRL01000039.1_47	3	GT87(68-298)	GT87	GT87	N
VSRL01000041.1_20	3	GT87(100-326)	GT87	GT87	N
VSRL01000041.1_46	3	CE14(10-149)	CE14	CE14	N
VSRL01000042.1_1	3	PL11(31-450)	PL11_1	CE12+PL11+CBM2+CBM35	Y (1-24)
VSRL01000042.1_2	2	GH12(90-228)	N	GH12	Y (1-28)
VSRL01000042.1_28	3	GH38(110-413)	GH38	GH38	N
VSRL01000042.1_30	3	GH43_12(2-287)	GH43_12	GH43	N
VSRL01000042.1_31	3	GH10(34-334)	GH10	GH10+CBM1+CBM2+CBM22	Y (1-30)
VSRL01000042.1_32	3	GH115(40-693)	GH115	GH115	Y (1-30)
VSRL01000042.1_4	3	GH74(87-199)+GH74(206-322)+GH74(576-686)+CBM2(785-885)	CBM2+GH74	GH74+CBM1+CBM13+CBM2+CBM3	Y (1-33)
VSRL01000042.1_5	3	GH30_5(32-507)	CBM13+GH30_5	GH30+CBM13	Y (1-22)
VSRL01000042.1_6	3	PL42(55-353)	PL42	GH145	Y (1-26)
VSRL01000042.1_8	3	GH2(63-593)+GH2(813-1114)	GH2	GH2+CBM51+CBM67	Y (1-25)
VSRL01000042.1_9	2	GH16_10(42-241)	GH16_10	N	Y (1-24)
VSRL01000044.1_45	3	GT2_Glyco_tranf_2_3(2-187)	GT2	CE4+GH18+GT2	N
VSRL01000047.1_27	3	GH39(85-243)	GH0	GH0	Y (1-20)
VSRL01000048.1_1	3	GH23(118-261)	GH23	GH23	N
VSRL01000048.1_14	3	GH23(139-278)	GH23	GH23	N
VSRL01000050.1_29	3	GT1(76-393)	GT1	GT1	N
VSRL01000050.1_31	3	CBM32(46-164)	CBM32	CBM13+CBM2+CBM35	Y (1-30)
VSRL01000051.1_31	3	CE14(7-134)	CE14	CE14	N
VSRL01000051.1_32	2	GT1(30-401)	GT1	N	N
VSRL01000051.1_4	2	GT2_Glycos_transf_2(2-138)	GT2	N	N
VSRL01000053.1_18	3	GT1(8-408)	GT1	GT1	N
VSRL01000054.1_21	3	GT4(198-341)	GT4	GT4	N
VSRL01000054.1_22	3	GT4(199-328)	GT4	GT4	N
VSRL01000057.1_42	3	GT28(196-352)	GT28	GT28	N
VSRL01000059.1_15	3	GH28(53-387)	GH28	GH28	Y (1-25)
VSRL01000060.1_24	2	GT4(475-625)	GT4	N	Y (1-20)
VSRL01000061.1_11	3	GH5_5(84-308)+CBM35(362-482)	CBM13	GH0+CBM13	Y (1-45)
VSRL01000061.1_12	3	GH43_26(42-334)	CBM13+GH43_26	GH43+CBM13+CBM35	Y (1-37)
VSRL01000061.1_17	3	GH42(18-389)	GH42	GH42	N
VSRL01000061.1_2	3	CBM32(53-159)+GH53(179-529)	CBM32+GH53	GH53	Y (1-33)
VSRL01000061.1_22	3	CBM13(311-429)	CBM13	CBM13	Y (1-50)
VSRL01000061.1_23	3	GH53(34-311)	GH53	GH53	Y (1-31)
VSRL01000061.1_24	3	CE12(139-333)	CE12	CE12	Y (1-26)
VSRL01000061.1_25	3	CBM35(37-159)+PL11(169-567)	CBM35+PL11_1	CE12+PL11+CBM2+CBM35	Y (1-30)
VSRL01000061.1_27	3	CBM13(21-133)+CBM13(111-187)+GH43_22(243-454)	CBM13+GH43_22	GH43+CBM13	Y (1-44)
VSRL01000061.1_3	3	CBM42(42-172)+GH43_34(185-461)	CBM42+GH43_34	GH43+CBM22+CBM42	Y (1-28)
VSRL01000061.1_4	3	GH43_37(134-379)	CBM35+CBM61+GH43_37	CBM35+CBM61	Y (1-33)
VSRL01000061.1_5	3	PL9_1(30-419)	PL9_1	PL9	Y (1-31)
VSRL01000061.1_6	3	PL11_2(40-609)	PL11_2	PL11+CBM2	Y (1-29)
VSRL01000061.1_7	3	PL26(47-906)	PL26	PL26	Y (1-42)
VSRL01000061.1_8	3	GH154(9-349)	GH154	GH154	N
VSRL01000062.1_15	3	CBM2(33-132)+GH43_36(157-421)	CBM2+GH43_36	GH43	Y (1-30)
VSRL01000062.1_16	3	GH27(142-387)+CBM13(417-542)	CBM13+GH27	GH27+CBM13+CBM35+CBM51	Y (1-31)
VSRL01000062.1_17	3	CBM2(42-142)+GH62(166-452)	CBM2+GH62	GH62+CBM2	Y (1-30)
VSRL01000062.1_19	2	CE3(39-212)	N	CE3+CBM13+CBM2	Y (1-27)
VSRL01000062.1_22	3	GH141(55-592)+CBM13(666-789)	CBM13+GH141	GH141+CBM13	Y (1-34)
VSRL01000062.1_23	3	GH6(32-291)+CBM2(329-427)	CBM2+GH6	GH6+CBM2	Y (1-22)
VSRL01000062.1_24	3	GH10(44-338)+CBM2(366-455)	CBM2+GH10	GH10+CBM1+CBM13+CBM2+CBM9	Y (1-38)
VSRL01000062.1_25	3	GH43_29(30-310)+CBM6(329-452)	CBM6+GH43_29	GH43+CBM2+CBM22+CBM42+CBM6	Y (1-29)
VSRL01000062.1_26	3	CE1(53-237)+CBM2(333-432)	CBM2+CE1	CE1+CBM1+CBM2	Y (1-38)
VSRL01000062.1_27	3	GH95(41-760)+CBM13(816-949)	CBM13+GH95	GH95+CBM13+CBM32+CBM51	Y (1-30)
VSRL01000062.1_28	3	CE1(61-198)+CBM2(336-429)	CBM2+CE0	CE1+CBM13+CBM2	Y (1-52)
VSRL01000062.1_29	3	CE1(63-235)+CBM13(311-431)	CBM13+CE0	CE1+CBM13+CBM2	Y (1-32)
VSRL01000062.1_30	3	CE1(61-196)	CBM13+CE0	CE1+CBM13+CBM2	Y (1-36)
VSRL01000062.1_6	3	CBM13(420-539)	CBM13+GH39	GH39+CBM13	Y (1-27)
VSRL01000062.1_7	3	GH54(46-364)+CBM13(373-498)	CBM13+GH54	GH54+CBM42	Y (1-30)
VSRL01000062.1_8	3	CBM4(29-151)+GH9(276-734)+CBM2(751-848)	CBM2+CBM4+GH9	GH9+CBM2+CBM4	Y (1-24)
VSRL01000066.1_3	3	GT2_Glyco_tranf_2_3(179-422)	GT2	GT2	N
VSRL01000068.1_38	3	GT1(113-314)	GT1	GT1	N
VSRL01000069.1_40	3	CBM2(31-125)	CBM2+GH18	GH18	Y (1-28)
VSRL01000071.1_29	3	CBM16(33-143)+GH18(194-452)	CBM16+GH18	GH18+CBM16+CBM2+CBM5	Y (1-32)
VSRL01000075.1_31	3	GH85(114-409)	GH85	GH85+CBM32	Y (1-47)
VSRL01000076.1_13	3	GH88(68-384)	GH88	GH88	Y (1-28)
VSRL01000081.1_30	3	GH5_2(62-305)	GH5_2	GH5+CBM2+CBM5+CBM73	Y (1-38)
VSRL01000082.1_2	3	GH84(149-458)	GH84	GH84+CBM32	Y (1-34)
VSRL01000083.1_18	3	GH127(26-546)	GH127	GH127	N
VSRL01000083.1_23	3	GH146(46-546)	GH146	GH146	Y (1-29)
VSRL01000083.1_24	3	GH43_29(26-309)	GH43_29	GH43+CBM22+CBM42+CBM6	Y (1-25)
VSRL01000083.1_25	3	GH121(11-934)	GH121	GH121	Y (1-27)
VSRL01000085.1_6	3	GH18(66-535)	CBM5+GH18	GH18+AA10+CBM12+CBM5+CBM73	Y (1-30)
VSRL01000086.1_22	2	GT2_Glycos_transf_2(47-194)+GT2_Glyco_trans_2_3(123-320)	N	GT2	N
VSRL01000090.1_9	2	GT2_Glyco_tranf_2_3(50-302)	GT2	N	N
VSRL01000091.1_27	3	GH3(104-327)+CBM6(616-738)	CBM6+GH3	GH3+GH30+CBM11+CBM2+CBM6	Y (1-23)
VSRL01000093.1_29	3	GT81(12-299)	GT81	GT81	N
VSRL01000093.1_7	3	GT4(187-349)	GT4	GT4	N
VSRL01000094.1_20	2	GH16_24(51-281)	GH16_24	N	Y (1-34)
VSRL01000096.1_6	3	GH38(255-507)	GH38	GH38	N
VSRL01000096.1_8	2	GH4(2-83)	N	GH4	N
VSRL01000096.1_9	2	GH4(3-88)	N	GH4	N
VSRL01000098.1_15	3	GH36(6-646)	GH36	GH36	N
VSRL01000099.1_13	3	GH3(79-330)	GH3	GH3	Y (1-37)
VSRL01000099.1_14	3	GH10(42-360)	GH10	GH10	Y (1-27)
VSRL01000103.1_33	3	GH15(73-468)	GH15	GH15	N
VSRL01000104.1_1	3	GH87(121-732)	CBM32+GH87	GH87+CBM32	N
VSRL01000104.1_20	3	CE4(46-164)	CE4	CE4+GH18+GT2	Y (1-32)
VSRL01000105.1_14	3	CBM56(16-115)+CBM56(136-200)+CBM56(218-284)+GH55(525-816)	CBM56+GH55	GH55+CBM13+CBM32+CBM56	Y (1-26)
VSRL01000108.1_11	3	GH154(5-335)	GH154	GH154	N
VSRL01000108.1_32	3	GH5_43(39-397)	GH5_43	GH5	Y (1-23)
VSRL01000110.1_6	3	CBM32(594-670)	CBM32	CBM32	Y (1-25)
VSRL01000110.1_7	3	GH97(25-579)+CBM51(711-848)	CBM51+GH97	GH97+CBM51	Y (1-21)
VSRL01000111.1_17	3	PL31(644-845)	PL31	PL31+CBM2	Y (1-27)
VSRL01000111.1_4	3	CBM35(129-254)+CBM35(277-395)+GH31(463-904)	CBM35+GH31	GH31+CBM13+CBM35	Y (1-25)
VSRL01000111.1_5	3	GH6(35-287)	GH6	GH6+CBM2+CBM4	Y (1-21)
VSRL01000115.1_24	3	GH97(32-583)+CBM51(722-843)	CBM51+GH97	GH97+CBM51	Y (1-24)
VSRL01000115.1_8	3	CBM35(28-149)+GH5_2(269-511)	CBM35+GH5_2	GH18+GH5+CBM12+CBM2+CBM35+CBM5+CBM73	Y (1-24)
VSRL01000116.1_6	3	GH2(4-717)	GH2	GH2	N
VSRL01000117.1_11	2	CBM13(1129-1243)+CBM13(1254-1372)+CBM13(1383-1495)	CBM13	N	Y (1-28)
VSRL01000119.1_11	3	GH146(54-493)	CBM13+GH146	GH146+CBM13	Y (1-34)
VSRL01000119.1_4	3	GH43_23(83-276)+CBM42(315-390)	CBM42+GH43_23	GH43+CBM42	Y (1-39)
VSRL01000119.1_5	3	GH43_26(1-250)+CBM42(265-391)	CBM42+GH43_26	GH43+CBM42	N
VSRL01000119.1_6	3	CBM13(36-128)+GH43_26(180-467)	CBM13+GH43_26	GH43+CBM13	Y (1-33)
VSRL01000119.1_7	2	GH43_29(31-301)+CBM13(322-442)	N	GH43+CBM13	Y (1-30)
VSRL01000120.1_6	3	GT4(219-360)	GT4	GT4	N
VSRL01000121.1_12	3	GT1(15-393)	GT1	GT1	N
VSRL01000121.1_9	3	GH13_32(58-320)	GH13_32	CBM20+CBM25	Y (1-27)
VSRL01000123.1_12	3	CBM32(944-1061)	CBM32	CBM32	Y (1-29)
VSRL01000125.1_12	3	CBM32(46-168)	CBM32	CBM32	Y (1-31)
VSRL01000125.1_5	3	GH5_4(67-369)	GH5_4	GH5+CBM2+CBM3	Y (1-33)
VSRL01000125.1_6	3	GH95(44-741)+CBM13(811-935)+CBM13(933-1053)	GH95	GH95+CBM13+CBM32+CBM51	Y (1-40)
VSRL01000127.1_2	2	AA10(29-116)	N	CBM12	Y (1-29)
VSRL01000127.1_33	3	GT1(8-380)	GT1	GT1	N
VSRL01000128.1_14	3	CE12(30-239)	CE12	CE12	Y (1-26)
VSRL01000128.1_15	3	GH2(11-576)	GH2	GH2+CBM32+CBM6+CBM67+CBM71	N
VSRL01000128.1_16	3	CE1(37-197)	CBM2+CE1	CE1+CBM2	Y (1-23)
VSRL01000128.1_18	3	GH30_5(30-478)	GH30_5	GH30	Y (1-27)
VSRL01000128.1_20	3	GH154(17-361)	GH154	GH154	N
VSRL01000130.1_28	2	AA2(92-197)+AA2(468-737)	AA2	N	N
VSRL01000132.1_7	3	GT1(65-358)	GT1	GT1	N
VSRL01000132.1_9	2	GT2_Glycos_transf_2(41-197)	GT2	N	Y (1-24)
VSRL01000133.1_24	2	GH74(23-129)	N	CBM13	N
VSRL01000134.1_10	3	PL1_6(136-345)+CE8(429-721)	CE8+PL1_6	CE8+PL1	Y (1-25)
VSRL01000134.1_3	3	GH5_1(41-344)+CBM2(382-479)+GH10(491-793)	CBM2+GH5_1	GH10+GH5+CBM1+CBM2+CBM22+CBM3+CBM9	Y (1-26)
VSRL01000134.1_4	3	PL1(70-247)	PL1	PL1+CBM13+CBM66	Y (1-27)
VSRL01000134.1_5	3	PL3_4(33-226)	PL3_4	PL3+CBM13+CBM66+CBM84	Y (1-24)
VSRL01000135.1_5	3	GT39(10-260)	GT39	GT39	N
VSRL01000137.1_10	3	GH27(131-363)+CBM51(521-661)	CBM51+GH27	GH27+CBM13+CBM35+CBM51	Y (1-25)
VSRL01000137.1_11	3	GH95(280-682)	GH95	GH95	N
VSRL01000137.1_19	3	GH13_10(100-414)	CBM48+GH13_10	GH13+CBM48	N
VSRL01000137.1_20	3	GH13_26(25-136)+GH13_26(141-249)	GH13_26	GH13	N
VSRL01000137.1_21	3	CBM48(10-98)+GH13_11(175-526)	CBM48+GH13_11	GH13+GH77+CBM41+CBM48	N
VSRL01000138.1_16	3	GH2(105-975)+CBM13(1124-1255)	GH2	GH2+CBM51+CBM67	Y (1-41)
VSRL01000138.1_18	3	GH10(45-335)+CBM13(346-472)	CBM13+GH10+GH62	GH10+CBM1+CBM13+CBM2	Y (1-38)
VSRL01000139.1_20	3	GH20(163-483)	GH20	GH20+CBM5	Y (1-29)
VSRL01000139.1_6	3	GH16_3(42-305)+CBM6(324-457)	CBM6+GH16_3	CBM6	Y (1-30)
VSRL01000142.1_10	2	GH31(228-666)	GH31	N	Y (1-24)
VSRL01000142.1_11	3	GH28(84-441)	GH28	GH28	Y (1-29)
VSRL01000142.1_12	3	GH28(90-458)	GH28	GH28	Y (1-34)
VSRL01000142.1_8	1	GH109(8-160)	N	N	N
VSRL01000143.1_14	3	GH42(9-377)	GH42	GH42	N
VSRL01000145.1_9	3	CBM32(42-156)	CBM32	CBM32	Y (1-31)
VSRL01000149.1_10	2	GT53(24-713)	GT53	N	N
VSRL01000149.1_6	2	CBM32(270-391)	N	CBM32	Y (1-28)
VSRL01000149.1_8	2	GT4(194-337)	GT4	N	N
VSRL01000152.1_3	3	GH2(44-1050)+CBM51(1280-1417)	CBM51+GH2	GH2+CBM51+CBM67	Y (1-22)
VSRL01000153.1_3	3	GH43_22(170-386)+GH43_34(736-1005)	GH43_22+GH43_34	GH43	Y (1-27)
VSRL01000154.1_7	2	GT4(216-367)	GT4	N	N
VSRL01000155.1_5	3	GH13_13(108-457)	CBM41+CBM48+GH13+GH13_13	GH13+CBM41	Y (1-24)
VSRL01000155.1_6	3	CBM41(119-213)+GH13_13(483-877)	CBM41+CBM48+GH13+GH13_13	GH13+CBM25+CBM41+CBM48+CBM68+CBM69	N
VSRL01000156.1_4	3	GH2(302-717)	GH2	GH2+CBM42+CBM67	Y (1-27)
VSRL01000157.1_2	3	GH43_26(42-337)+CBM42(356-443)	CBM42+GH43_26	GH43+CBM42	Y (1-31)
VSRL01000157.1_3	3	GH51(206-820)	GH51	GH51	Y (1-28)
VSRL01000157.1_8	3	AA10(37-218)	AA10	AA10+CBM2	Y (1-37)
VSRL01000159.1_20	3	GH36(101-681)	GH36	GH36	N
VSRL01000160.1_7	3	GH2(25-818)	GH2	GH2+CBM51+CBM67	N
VSRL01000167.1_1	2	GT9(77-250)	N	GT9	N
VSRL01000167.1_6	3	GT9(65-242)	GT9	GT9	N
VSRL01000167.1_8	3	GH92(213-708)	GH92	GH92	N
VSRL01000170.1_5	3	GH8(1-248)	CBM32+GH8	GH8	N
VSRL01000170.1_6	2	CBM32(40-153)	N	CBM32	Y (1-28)
VSRL01000171.1_15	3	GH27(140-372)+CBM51(529-667)	CBM51+GH27	GH27+CBM13+CBM35+CBM51	Y (1-27)
VSRL01000171.1_2	3	GH46(32-247)	GH46	GH46+CBM32	Y (1-28)
VSRL01000171.1_3	2	GH46(30-245)	N	GH46+CBM32	Y (1-26)
VSRL01000178.1_11	3	GH95(280-695)	GH95	GH95	Y (1-30)
VSRL01000178.1_2	3	GH29(301-660)	GH29	GH29	Y (1-24)
VSRL01000180.1_11	2	GT1(2-157)	N	GT1	N
VSRL01000180.1_17	3	GT2_Glycos_transf_2(13-173)	GT2	GT2	N
VSRL01000183.1_10	2	CBM48(39-128)	CBM48+GH13_11	N	N
VSRL01000183.1_11	3	GH13_11(1-276)	CBM48+GH13_11	GH13+GH77+CBM48	N
VSRL01000183.1_17	3	GT35(277-646)	GT35	GT35	Y (1-41)
VSRL01000193.1_18	3	GH3(33-242)	GH3	GH3	N
VSRL01000194.1_15	3	GH64(28-385)	GH64	GH64+CBM13	Y (1-25)
VSRL01000194.1_20	2	GT2_Glycos_transf_2(2-119)	N	GT2	N
VSRL01000194.1_6	3	GH65(324-686)	GH65	GH65	N
VSRL01000197.1_2	3	CBM13(31-156)+GH55(396-684)	CBM13+GH55	GH55+CBM13+CBM32+CBM56+CBM6	Y (1-26)
VSRL01000197.1_7	2	GH79(57-441)	GH79	N	Y (1-22)
VSRL01000200.1_10	3	GH6(41-298)+CBM2(328-426)	CBM2+GH6	GH6+CBM2	Y (1-29)
VSRL01000200.1_11	3	CE2(137-351)	CBM2+CE2	CE2+CBM2	Y (1-23)
VSRL01000200.1_12	3	GH5_4(54-330)+CBM46(361-445)	CBM2+CBM46+GH5_4	GH5+CBM1+CBM2+CBM46	Y (1-24)
VSRL01000200.1_14	3	CE12(44-266)	CE12	CE12	Y (1-26)
VSRL01000200.1_15	3	GH31(230-659)	GH31	GH31	N
VSRL01000204.1_14	3	GH97(33-605)	GH97	GH97	Y (1-30)
VSRL01000205.1_2	3	GH95(110-683)	GH95	GH95	Y (1-30)
VSRL01000206.1_3	3	CBM32(49-186)+CBM32(605-684)	CBM32+GH2	GH2+CBM32	Y (1-30)
VSRL01000210.1_5	3	CBM67(19-90)+GH78(116-622)	GH78	GH78	N
VSRL01000210.1_8	3	GT2_Glycos_transf_2(23-187)	GT2	GT2	N
VSRL01000212.1_12	2	GT4(169-301)	GT4	N	N
VSRL01000213.1_4	3	GH1(15-465)	GH1	GH1	N
VSRL01000217.1_4	3	CBM67(162-307)+CBM67(315-479)+GH78(508-1007)	CBM67+GH78	GH78+CBM67	Y (1-27)
VSRL01000219.1_11	3	GT4(220-367)	GT4	GT4	N
VSRL01000221.1_7	3	GH30_5(34-512)	CBM13+GH30_5	GH30+CBM13	Y (1-28)
VSRL01000222.1_16	3	CE4(68-173)+GT2_Glyco_tranf_2_3(341-559)	CE4+GT2	CE4+GH18+GT2	N
VSRL01000222.1_6	3	GH18(40-422)	GH18	GH18+CBM12+CBM2+CBM5	Y (1-28)
VSRL01000225.1_2	3	GT87(75-287)	GT87	GT87	N
VSRL01000227.1_5	3	GH43_22(473-600)	GH43_22+GH43_34	GH43	Y (1-31)
VSRL01000227.1_7	3	CE3(33-228)+GH5_8(251-501)+CBM2(646-748)	CBM2+CE3+GH5_8	CE3+GH5+CBM10+CBM2+CBM5	Y (1-29)
VSRL01000228.1_1	2	GT2_Glycos_transf_2(31-196)	GT2	N	N
VSRL01000231.1_9	3	CBM32(37-149)	CBM32	CBM13+CBM2	Y (1-27)
VSRL01000233.1_3	3	CE14(8-142)	CE14	CE14	N
VSRL01000235.1_13	3	GH1(7-441)	GH1	GH1	N
VSRL01000239.1_10	3	CE2(148-330)	CE2	CE2	Y (1-25)
VSRL01000239.1_6	3	GH95(2-702)	GH95	GH95+CBM13+CBM32+CBM51	N
VSRL01000239.1_7	2	GH42(10-182)	GH42	N	N
VSRL01000239.1_9	3	PL11(347-760)	PL11_1	CE12+PL11+CBM2+CBM35	N
VSRL01000241.1_3	3	GH13_30(28-360)	GH13_30	GH13	N
VSRL01000243.1_11	3	GH28(82-437)	GH28	GH28	Y (1-26)
VSRL01000243.1_3	3	GH29(28-333)+CBM32(446-561)+CBM35(588-709)	CBM32+GH29	GH29+CBM32+CBM35	Y (1-28)
VSRL01000245.1_18	3	AA10(32-208)	AA10+CBM12	AA10+CBM12+CBM2	Y (1-32)
VSRL01000250.1_6	3	GH11(55-229)	GH11	GH11+CBM2	Y (1-39)
VSRL01000256.1_8	3	GH1(2-448)	GH1	GH1	N
VSRL01000257.1_7	3	GT1(32-362)	GT1	GT1	N
VSRL01000261.1_11	3	GH77(134-371)	GH77	GH77	N
VSRL01000261.1_12	3	GH77(1-202)	GH77	GH77	N
VSRL01000262.1_2	3	GH31(216-670)	GH31	GH31	N
VSRL01000262.1_3	3	GH42(18-382)	GH42	GH42	N
VSRL01000262.1_4	3	GH36(66-592)	GH36	GH36	N
VSRL01000262.1_5	3	GH43_12(3-276)	GH43_12	GH43	N
VSRL01000262.1_6	3	CBM2(26-125)+GH5_4(158-436)+CBM46(466-551)	CBM2+CBM46+GH5_4	GH5+CBM1+CBM2+CBM46	Y (1-22)
VSRL01000272.1_4	3	GT1(158-374)	GT1	GT1	N
VSRL01000272.1_9	3	GT1(62-421)	GT1	GT1	N
VSRL01000277.1_4	2	GT1(18-424)	GT1	N	Y (1-23)
VSRL01000282.1_1	3	PL6_2(30-363)	PL6_2	PL6	Y (1-25)
VSRL01000282.1_2	3	PL6_2(29-363)	PL6_2	PL6+CBM32	Y (1-25)
VSRL01000282.1_6	3	GH3(128-354)	GH3	GH3	Y (1-31)
VSRL01000284.1_4	3	GH92(208-678)	GH92	GH92	N
VSRL01000284.1_5	2	GT4(192-341)	GT4	N	N
VSRL01000299.1_5	3	GH9(136-516)	GH9	GH9	Y (1-25)
VSRL01000302.1_3	3	CBM2(37-137)+GH6(180-522)	CBM2+GH6	GH6+CBM2+CBM3	Y (1-34)
VSRL01000302.1_5	3	AA10(28-211)+CBM2(314-414)	AA10+CBM2	AA10+CBM12+CBM2+CBM73	Y (1-28)
VSRL01000302.1_6	3	CBM2(30-129)+GH48(328-954)	CBM2+GH48	GH48+CBM2	Y (1-24)
VSRL01000308.1_1	3	GT51(68-257)	GT51	GT51	N
VSRL01000311.1_1	3	GT4(48-195)	GT4	GT4	N
VSRL01000311.1_11	3	GT2_Glyco_tranf_2_3(13-222)	GT2	GT0	N
VSRL01000313.1_4	2	GH12(119-267)	GH12	N	N
VSRL01000314.1_12	3	GH74(278-383)	CBM13+GH74	GH74+CBM13+CBM2	Y (1-48)
VSRL01000316.1_1	3	GH97(31-600)+CBM51(720-865)	CBM51+GH97	GH97	Y (1-29)
VSRL01000316.1_5	3	GH95(111-696)	GH95	GH95	N
VSRL01000316.1_6	3	GH27(141-373)+CBM51(411-548)	CBM51+GH27	GH27+CBM13+CBM35+CBM51	Y (1-32)
VSRL01000327.1_6	2	GT4(178-319)	GT4	N	N
VSRL01000327.1_7	2	GT4(178-316)	GT4	N	N
VSRL01000335.1_7	1	CE14(10-136)	N	N	N
VSRL01000338.1_2	3	GT4(190-331)	GT4	GT4	N
VSRL01000339.1_6	3	GT51(125-296)	GT51	GT51	N
VSRL01000344.1_5	3	GH5_51(38-385)	GH5_51	GH5	Y (1-23)
VSRL01000347.1_2	3	GH30_3(54-233)	CBM32+GH30_3	GH30	Y (1-22)
VSRL01000347.1_3	3	GH30_3(1-252)+CBM32(272-379)	CBM32+GH30_3	GH30	N
VSRL01000347.1_4	3	GH30_3(62-467)+CBM13(484-601)	CBM13+GH30_3	GH30+CBM13	Y (1-32)
VSRL01000353.1_4	3	CE1(44-234)	CE1	CE1+CBM2	Y (1-30)
VSRL01000359.1_5	3	GH3(8-247)	GH3	GH3+CBM6	N
VSRL01000365.1_1	3	CE7(33-265)	CE7	CE7	N
VSRL01000365.1_3	2	GH12(91-229)	N	GH12	Y (1-28)
VSRL01000365.1_6	3	GH5(34-298)+CBM13(346-477)	CBM13	GH0+CBM13	Y (1-34)
VSRL01000384.1_2	3	GH92(273-781)	GH92	GH92+CBM13+CBM32	Y (1-25)
VSRL01000386.1_1	3	GH63(20-349)	GH63	GH63	N
VSRL01000386.1_3	3	GH95(47-777)+CBM13(804-903)+CBM13(861-949)	CBM13+GH95	GH95+CBM13	Y (1-32)
VSRL01000390.1_2	2	GT2_Glyco_tranf_2_3(59-326)	GT2	N	N
VSRL01000397.1_3	3	GH5_8(39-289)	CBM2+CE3+GH5_8	GH5+CBM10+CBM2	Y (1-27)
VSRL01000403.1_4	3	GH15(195-556)	GH15	GH15	N
VSRL01000407.1_2	3	GT4(187-344)	GT4	GT4	N
VSRL01000408.1_4	2	GT4(2-126)	N	GT4	N
VSRL01000424.1_2	3	GH87(163-1088)	CBM32+GH87	GH18+GH87+CBM12+CBM32+CBM35+CBM5+CBM6	N
VSRL01000501.1_2	3	PL9_1(23-351)	CBM35+PL9_1	PL9+CBM35+CBM66	Y (1-23)
VSRL01000505.1_1	2	CBM2(226-319)	N	CBM2	N
VSRL01000037.1_21	2	N	CBM42+GH2	GH2+CBM42+CBM67	Y (1-26)
VSRL01000012.1_50	2	N	GH23	GH23	N
VSRL01000135.1_12	2	N	GH23	GH23+CBM50	N
VSRL01000042.1_39	2	N	GH3	GH3+CBM6	N
VSRL01000159.1_15	2	N	CBM35+GH39	GH39+CBM35	Y (1-25)
VSRL01000432.1_1	2	N	CBM32+GH92	GH92+CBM32	N
VSRL01000024.1_32	2	N	GH95	GH95	N
VSRL01000036.1_44	2	N	GT0+GT2	GT0	N
VSRL01000005.1_77	2	N	GT0+GT4	GT0	N
VSRL01000051.1_6	2	N	GT0	GT0	N
VSRL01000408.1_2	2	N	GT4	GT0	N
VSRL01000113.1_23	2	N	GT0+GT4	GT0	N
VSRL01000400.1_3	2	N	GT0	GT0	N
VSRL01000311.1_2	2	N	GT2	GT2	N
VSRL01000066.1_9	2	N	GT2	GT2	N
VSRL01000083.1_22	2	N	CBM2	CBM1	Y (1-28)
VSRL01000200.1_16	2	N	CBM13	CBM13	N
VSRL01000052.1_11	2	N	CBM13	CBM13	Y (1-33)
VSRL01000061.1_26	2	N	CBM13	CBM13	Y (1-33)
VSRL01000149.1_3	2	N	CBM2	CBM2	Y (1-27)
VSRL01000093.1_11	2	N	CBM32	CBM32	Y (1-22)
VSRL01000174.1_3	2	N	CBM32	CBM32	Y (1-31)
VSRL01000441.1_1	2	N	CBM2	CBM5	Y (1-30)

## Sheet: L. alba
CAZY enzymes identified by dbCAN2 meta-server of L. alba NEAU-D13
Gene ID	# of Tools	HMMER	DIAMOND	Hotpep	Signal Peptide
JAAMPJ010000001.1_1012	3	GH28(55-387)	GH28	GH28	Y (1-25)
JAAMPJ010000001.1_1075	3	GT2_Glyco_tranf_2_3(13-222)	GT2	GT0	N
JAAMPJ010000001.1_1085	2	GT2_Glycos_transf_2(6-160)	GT2	N	N
JAAMPJ010000001.1_1086	3	GT4(161-292)	GT4	GT4	N
JAAMPJ010000001.1_1087	3	GT4(200-347)	GT4	GT4	N
JAAMPJ010000001.1_1088	3	GT2_Glycos_transf_2(12-192)	GT2	GT2	N
JAAMPJ010000001.1_1090	3	GT2_Glyco_tranf_2_3(9-231)	GT0+GT2	GT0	N
JAAMPJ010000001.1_1091	3	GT4(208-335)	GT4	GT4	N
JAAMPJ010000001.1_1098	2	CBM13(311-449)+CBM13(460-605)	CBM13	N	N
JAAMPJ010000001.1_1172	3	GH18(40-425)	GH18	GH18+CBM2+CBM5	Y (1-28)
JAAMPJ010000001.1_1241	3	CBM2(340-433)	CBM2	CBM2	N
JAAMPJ010000001.1_1248	3	GH18(38-401)	GH18	GH18+CBM12+CBM2+CBM5+CBM73	Y (1-27)
JAAMPJ010000001.1_1482	3	GT4(197-341)	GT4	GT4	N
JAAMPJ010000001.1_1483	3	GT4(188-316)	GT4	GT4	N
JAAMPJ010000001.1_1555	3	GT4(220-368)	GT4	GT4	N
JAAMPJ010000001.1_159	3	GT28(197-352)	GT28	GT28	N
JAAMPJ010000001.1_168	2	GH168(115-352)	GH0	N	Y (1-28)
JAAMPJ010000001.1_196	2	GT2_Glycos_transf_2(47-180)+GT2_Glyco_trans_2_3(123-322)	N	GT2	N
JAAMPJ010000001.1_262	3	GT1(118-300)	GT1	GT1	N
JAAMPJ010000001.1_30	3	GH1(15-460)	GH1	GH1	N
JAAMPJ010000001.1_533	3	GH9(120-607)	GH9	GH9	Y (1-24)
JAAMPJ010000001.1_558	3	GH57(10-385)	GH57	GH57	N
JAAMPJ010000001.1_559	3	GT4(214-362)	GT4	GT4	N
JAAMPJ010000001.1_564	3	GH92(273-781)	GH92	GH92+CBM13+CBM32	Y (1-25)
JAAMPJ010000001.1_575	3	CBM48(16-105)+GH13_11(182-530)	CBM48+GH13_11	GH13+GH77+CBM48	N
JAAMPJ010000001.1_581	3	GT35(276-644)	GT35	GT35	Y (1-41)
JAAMPJ010000001.1_584	3	GH13_3(193-413)	GH13_3	GH0+GH13	N
JAAMPJ010000001.1_585	3	GH13_16(72-428)	GH13_16	GH13	N
JAAMPJ010000001.1_587	3	CBM48(115-204)+GH13_9(265-565)	CBM48+GH13_9	GH13+CBM48	N
JAAMPJ010000001.1_612	3	GH92(217-730)	GH92	GH92	N
JAAMPJ010000001.1_627	2	GT2_Glyco_tranf_2_3(48-280)	GT2	N	N
JAAMPJ010000001.1_710	3	CBM32(56-176)+GH92(564-1093)	CBM32+GH92	GH92+CBM0+CBM32	N
JAAMPJ010000001.1_730	2	GT2_Glyco_tranf_2_3(59-326)	GT2	N	N
JAAMPJ010000001.1_764	2	GT4(223-356)+GT4(591-739)	GT4	N	N
JAAMPJ010000001.1_810	3	GT2_Glycos_transf_2(13-172)	GT2	GT2	N
JAAMPJ010000001.1_836	2	GT1(162-355)	GT1	N	N
JAAMPJ010000001.1_837	3	GT1(8-383)	GT1	GT1	N
JAAMPJ010000001.1_865	2	AA10(29-170)	N	CBM12	Y (1-29)
JAAMPJ010000001.1_896	3	CBM2(35-133)+GH18(172-535)	CBM2+GH18	GH18+CBM12+CBM2+CBM5+CBM73	Y (1-28)
JAAMPJ010000001.1_956	3	GH95(287-693)	GH95	GH95	Y (1-30)
JAAMPJ010000001.1_965	3	GH29(309-660)	GH29	GH29	Y (1-24)
JAAMPJ010000002.1_137	3	CE14(8-142)	CE14	CE14	N
JAAMPJ010000002.1_194	3	GH23(140-278)	GH23	GH23	N
JAAMPJ010000002.1_216	3	GH23(124-267)	GH23	GH23	N
JAAMPJ010000002.1_249	3	GT39(51-301)	GT39	GT39	N
JAAMPJ010000002.1_279	3	GH42(9-377)	GH42	GH42	N
JAAMPJ010000002.1_29	3	GT4(187-349)	GT4	GT4	N
JAAMPJ010000002.1_304	3	CBM32(943-1061)	CBM32	CBM32	Y (1-29)
JAAMPJ010000002.1_329	3	GH74(273-377)	CBM13+GH74	GH74+CBM13+CBM2	Y (1-47)
JAAMPJ010000002.1_47	3	GT81(12-299)	GT81	GT81	N
JAAMPJ010000002.1_482	3	GH20(86-409)	GH20	GH20	N
JAAMPJ010000002.1_527	3	GH3(60-275)	GH3	GH3	N
JAAMPJ010000002.1_530	3	CE9(11-377)	CE9	CE9	N
JAAMPJ010000002.1_546	3	CBM13(44-136)+CBM13(110-185)+GH62(193-462)	CBM13+GH62	GH62+CBM1+CBM13	Y (1-42)
JAAMPJ010000002.1_560	3	GH4(2-174)	GH4	GH4	N
JAAMPJ010000002.1_574	3	GT20(7-471)	GT20	GT20	N
JAAMPJ010000002.1_575	3	GH15(478-838)	GH15	GH15	N
JAAMPJ010000002.1_61	3	CE14(10-149)	CE14	CE14	N
JAAMPJ010000002.1_673	3	GH88(74-389)	GH88	GH88	Y (1-33)
JAAMPJ010000002.1_701	3	GH3(106-337)	GH3	GH3	Y (1-25)
JAAMPJ010000002.1_702	2	GH171(48-400)	GH171	N	Y (1-25)
JAAMPJ010000002.1_739	3	GT51(59-248)	GT51	GT51	Y (1-26)
JAAMPJ010000002.1_770	3	CBM32(42-156)	CBM32	CBM32	Y (1-31)
JAAMPJ010000002.1_85	3	GT87(100-326)	GT87	GT87	N
JAAMPJ010000003.1_179	2	CBM13(355-493)+CBM13(502-646)	CBM13	N	Y (1-26)
JAAMPJ010000003.1_190	3	GH16_3(36-273)+CBM13(290-405)	CBM13+GH16_3	CBM11+CBM13+CBM32+CBM4+CBM56	Y (1-33)
JAAMPJ010000003.1_217	3	GH88(50-365)	GH88	GH88	N
JAAMPJ010000003.1_244	3	CBM2(34-130)	CBM2+GH18	GH18+CBM13+CBM16+CBM2+CBM5	Y (1-25)
JAAMPJ010000003.1_276	3	AA5_2(60-661)	AA5_2+CBM32	AA5+CBM13+CBM32	N
JAAMPJ010000003.1_300	2	GT2_Glycos_transf_2(2-130)	N	GT2	N
JAAMPJ010000003.1_305	3	GH64(28-385)	GH64	GH64+CBM13	Y (1-25)
JAAMPJ010000003.1_31	3	GT51(68-257)	GT51	GT51	N
JAAMPJ010000003.1_310	3	GH65(329-691)	GH65	GH65	N
JAAMPJ010000003.1_328	2	AA10(32-170)	N	AA10+CBM12+CBM5	Y (1-32)
JAAMPJ010000003.1_389	3	CBM32(39-153)+GH8(207-550)	CBM32+GH8	GH8+CBM32	Y (1-28)
JAAMPJ010000003.1_430	3	GH2(58-476)+CBM42(606-739)+CBM42(760-898)	CBM42+GH2	GH2+CBM42+CBM67	Y (1-26)
JAAMPJ010000003.1_44	3	GH77(134-585)	GH77	GH77	N
JAAMPJ010000003.1_46	3	GH13_11(176-527)	CBM48+GH13_11	GH13+GH77+CBM41+CBM48	N
JAAMPJ010000003.1_47	3	GH13_26(25-142)+GH13_26(140-249)	GH13_26	GH13+GH77	N
JAAMPJ010000003.1_48	3	GH13_10(97-411)	CBM48+GH13_10	GH13+CBM48	N
JAAMPJ010000003.1_501	3	GT1(165-373)	GT1	GT1	N
JAAMPJ010000003.1_535	3	GH3(36-247)	GH3	GH3	N
JAAMPJ010000003.1_54	3	GH95(275-677)	GH95	GH95	N
JAAMPJ010000003.1_55	3	GH27(132-364)+CBM51(522-662)	CBM51+GH27	GH27+CBM13+CBM35+CBM51	Y (1-25)
JAAMPJ010000003.1_565	3	GH51(206-820)	GH51	GH51	Y (1-28)
JAAMPJ010000003.1_566	3	GH43_26(43-338)	CBM42+GH43_26	GH43+CBM42	Y (1-32)
JAAMPJ010000003.1_573	3	GH30_5(34-512)	CBM13+GH30_5	GH30+CBM13	Y (1-22)
JAAMPJ010000003.1_578	3	GH146(409-848)	GH146	GH146	Y (1-30)
JAAMPJ010000003.1_590	3	GH2(4-717)	GH2	GH2	N
JAAMPJ010000003.1_597	3	GH31(230-659)	GH31	GH31	N
JAAMPJ010000003.1_598	3	GH35(36-356)	GH35	GH35+GH43	Y (1-24)
JAAMPJ010000003.1_599	3	CE12(45-267)	CE12	CE12	Y (1-21)
JAAMPJ010000003.1_600	3	GH136(34-552)	GH136	GH136	Y (1-28)
JAAMPJ010000003.1_601	3	GH5_4(63-339)+CBM46(370-454)	CBM2+CBM46+GH5_4	GH5+CBM2+CBM46	Y (1-33)
JAAMPJ010000003.1_602	3	CE2(136-350)	CBM2+CE2	CE2+CBM2	Y (1-22)
JAAMPJ010000003.1_603	2	CBM63(196-265)	N	CBM63	Y (1-28)
JAAMPJ010000003.1_604	3	GH6(39-299)+CBM2(337-435)	CBM2+GH6	GH6+CBM2	Y (1-30)
JAAMPJ010000003.1_606	3	GH5_8(45-289)	CBM2+GH5_8	GH5+CBM10+CBM2	Y (1-33)
JAAMPJ010000003.1_611	3	CE12(31-240)	CE12	CE12	Y (1-27)
JAAMPJ010000003.1_612	3	GH2(11-578)	GH2	GH2+CBM32+CBM6+CBM67+CBM71	N
JAAMPJ010000003.1_613	3	CE1(37-224)	CBM2+CE1	CE1+CBM2	Y (1-23)
JAAMPJ010000003.1_614	3	GH30_5(30-478)	GH30_5	GH30	Y (1-27)
JAAMPJ010000003.1_615	3	GH154(17-362)	GH154	GH154	N
JAAMPJ010000003.1_621	3	GH30_7(22-453)	GH30_7	GH30	Y (1-23)
JAAMPJ010000003.1_623	3	GH3(103-322)	GH3	GH3	N
JAAMPJ010000003.1_628	3	GH10(27-328)	GH10	GH10+CBM1+CBM2+CBM22	Y (1-23)
JAAMPJ010000003.1_629	3	GH38(113-416)	GH38	GH38	N
JAAMPJ010000003.1_64	2	GH31(228-666)	GH31	N	Y (1-24)
JAAMPJ010000003.1_65	3	GH28(80-437)	GH28	GH28	Y (1-29)
JAAMPJ010000003.1_658	3	GT4(212-339)	GT4	GT4	N
JAAMPJ010000003.1_66	3	GH28(89-458)	GH28	GH28	Y (1-32)
JAAMPJ010000003.1_96	3	GH85(95-390)	GH85	GH85+CBM32	Y (1-28)
JAAMPJ010000004.1_112	3	GH5_43(39-397)	GH5_43	GH5	Y (1-23)
JAAMPJ010000004.1_136	3	GH154(17-348)	GH154	GH154	N
JAAMPJ010000004.1_173	3	GH3(145-374)	GH3	GH3+CBM2+CBM6	Y (1-25)
JAAMPJ010000004.1_179	3	CBM13(274-404)	CBM13	CBM13	Y (1-26)
JAAMPJ010000004.1_180	2	AA10(22-192)	N	AA10	Y (1-22)
JAAMPJ010000004.1_187	3	GH19(151-351)	CBM12+GH19	GH19+CBM12+CBM13+CBM18+CBM5	Y (1-31)
JAAMPJ010000004.1_188	3	GH19(29-229)	GH19	GH19+CBM12+CBM13+CBM5	Y (1-26)
JAAMPJ010000004.1_190	3	GH92(234-757)	GH92	GH92+CBM13	Y (1-23)
JAAMPJ010000004.1_238	3	CE14(7-134)	CE14	CE14	N
JAAMPJ010000004.1_271	2	GT2_Glycos_transf_2(2-125)	GT2	N	N
JAAMPJ010000004.1_275	2	GT2_Glycos_transf_2(8-100)	GT2+GT4	N	N
JAAMPJ010000004.1_290	3	GH97(30-582)+CBM51(716-835)	CBM51+GH97	GH97+CBM51	Y (1-23)
JAAMPJ010000004.1_311	3	CBM35(28-149)+GH5_2(269-511)	CBM35+GH5_2	GH18+GH5+CBM12+CBM2+CBM35+CBM5+CBM73	Y (1-24)
JAAMPJ010000004.1_328	3	GH95(281-683)	GH95	GH95	Y (1-31)
JAAMPJ010000004.1_450	3	CBM4(32-154)+GH9(278-736)+CBM2(749-846)	CBM2+CBM4+GH9	GH9+CBM2+CBM4	Y (1-26)
JAAMPJ010000004.1_491	3	GH2(46-566)+GH2(764-1050)+CBM51(1280-1417)	CBM51+GH2	GH2+CBM51+CBM67	Y (1-22)
JAAMPJ010000004.1_536	3	GH5_2(56-298)	GH5_2	GH5+CBM2+CBM5+CBM73	Y (1-40)
JAAMPJ010000004.1_594	3	GH29(28-335)	CBM32+CBM35+GH29	GH29+CBM32+CBM35	Y (1-30)
JAAMPJ010000004.1_599	3	CBM2(32-126)+GH18(157-423)	CBM2+GH18	GH18+CBM12+CBM16+CBM5+CBM73	Y (1-28)
JAAMPJ010000004.1_603	3	CBM13(31-157)+GH55(396-684)	CBM13+GH55	GH55+CBM13+CBM32+CBM56+CBM6	Y (1-26)
JAAMPJ010000004.1_61	2	GT2_Glycos_transf_2(31-196)	GT2	N	N
JAAMPJ010000004.1_614	2	GH79(55-442)	GH79	N	Y (1-22)
JAAMPJ010000004.1_629	3	CBM32(588-666)	CBM32	CBM32	N
JAAMPJ010000004.1_630	3	GH97(21-580)+CBM51(710-847)	CBM51+GH97	GH97+CBM51	Y (1-21)
JAAMPJ010000004.1_64	2	GT4(191-329)	GT4	N	N
JAAMPJ010000004.1_65	2	GT4(176-316)	GT4	N	N
JAAMPJ010000004.1_650	3	GH13_30(28-360)	GH13_30	GH13	N
JAAMPJ010000004.1_69	2	GT4(177-311)	GT4	N	N
JAAMPJ010000005.1_1	3	PL6_2(31-361)	PL6_2	PL6	Y (1-25)
JAAMPJ010000005.1_116	3	GH13_30(40-379)	GH13_30	GH13	N
JAAMPJ010000005.1_159	3	GH20(143-463)	GH20	GH20+CBM5	N
JAAMPJ010000005.1_174	3	GH16_3(42-305)+CBM6(322-455)	CBM6+GH16_3	CBM16+CBM6	Y (1-30)
JAAMPJ010000005.1_175	3	GH16_3(42-305)	CBM6+GH16_3	CBM56	Y (1-30)
JAAMPJ010000005.1_189	3	GH97(34-605)	GH97	GH97	Y (1-30)
JAAMPJ010000005.1_2	3	PL6_2(29-363)	PL6_2	PL6+CBM32	Y (1-25)
JAAMPJ010000005.1_25	3	GH141(3-498)	GH141	GH141	N
JAAMPJ010000005.1_347	3	GH27(137-369)+CBM51(526-664)	CBM51+GH27	GH27+CBM13+CBM35+CBM51	Y (1-27)
JAAMPJ010000005.1_360	2	GH46(30-245)	N	GH46+CBM32	Y (1-26)
JAAMPJ010000005.1_361	3	GH46(34-247)	GH46	GH46+CBM32	Y (1-28)
JAAMPJ010000005.1_372	3	GH27(141-372)+CBM51(412-549)	CBM51+GH27	GH27+CBM13+CBM35+CBM51	Y (1-32)
JAAMPJ010000005.1_373	3	GH95(110-696)	GH95	GH95	N
JAAMPJ010000005.1_377	3	GH97(39-600)+CBM51(722-867)	CBM51+GH97	GH97+CBM51	Y (1-29)
JAAMPJ010000005.1_414	2	GT2_Glyco_tranf_2_3(50-302)	GT2	N	N
JAAMPJ010000005.1_442	3	GH13_30(26-357)	GH13_30	GH13	N
JAAMPJ010000005.1_470	2	GT2_Glycos_transf_2(5-159)	GT2	N	N
JAAMPJ010000005.1_478	3	GH20(160-480)	CBM5+GH20	GH20+CBM32+CBM5	Y (1-25)
JAAMPJ010000005.1_49	3	GH13_13(108-457)+CBM41(708-799)+CBM41(878-972)+GH13_13(1242-1636)	CBM41+CBM48+GH13+GH13_13	GH13+CBM25+CBM41+CBM48+CBM68+CBM69	Y (1-24)
JAAMPJ010000005.1_511	2	GT4(168-300)	GT4	N	N
JAAMPJ010000005.1_580	3	GH33(39-384)	GH33	GH33	N
JAAMPJ010000005.1_62	3	GH28(60-389)	CBM35+GH28	GH28+CBM35	Y (1-31)
JAAMPJ010000005.1_7	3	GH3(128-354)	GH3	GH3+CBM6	Y (1-31)
JAAMPJ010000005.1_83	3	GH5_18(15-291)	GH5_18	GH5	N
JAAMPJ010000005.1_84	3	GH38(249-505)	GH38	GH38	N
JAAMPJ010000006.1_174	3	GH1(2-413)	GH1	GH1	N
JAAMPJ010000006.1_288	3	GT51(122-293)	GT51	GT51	N
JAAMPJ010000006.1_347	3	GH63(435-879)	GH0	GH0	N
JAAMPJ010000006.1_423	3	GH76(46-333)	GH76	GH76	N
JAAMPJ010000006.1_435	3	CE9(12-378)	CE9	CE9	N
JAAMPJ010000006.1_46	3	GT2_Glyco_tranf_2_3(179-421)	GT2	GT2	N
JAAMPJ010000006.1_494	3	GH25(65-249)	GH25	GH25	Y (1-22)
JAAMPJ010000006.1_501	3	GH15(210-577)	GH15	GH15	Y (1-21)
JAAMPJ010000006.1_502	3	GH2(52-722)	GH2	GH2	Y (1-29)
JAAMPJ010000006.1_507	3	PL29(79-388)	PL29	PL0	Y (1-29)
JAAMPJ010000006.1_547	3	CBM2(34-122)+CBM2(142-230)+GH18(425-833)	CBM2+GH18	GH18+CBM12+CBM16+CBM2+CBM5	Y (1-24)
JAAMPJ010000006.1_65	2	GT4(213-361)	GT4	N	N
JAAMPJ010000007.1_118	3	CBM6(902-1029)+CBM13(1048-1163)	CBM13+CBM6	CBM13+CBM32+CBM57+CBM6	Y (1-31)
JAAMPJ010000007.1_122	3	GH54(41-360)+CBM13(373-496)	CBM13+GH54	GH54+CBM13+CBM42	Y (1-37)
JAAMPJ010000007.1_123	3	CBM13(447-565)	CBM13	CBM13+CBM32+CBM6	Y (1-31)
JAAMPJ010000007.1_124	3	CBM6(687-812)+CBM13(823-942)	CBM13+CBM6	CBM13+CBM32+CBM57+CBM6	Y (1-33)
JAAMPJ010000007.1_125	3	CBM13(429-553)	CBM13+GH39	GH39+CBM13	Y (1-35)
JAAMPJ010000007.1_128	3	GH2(48-687)+CBM13(745-878)	CBM13+GH0	CBM13	Y (1-32)
JAAMPJ010000007.1_129	3	GH141(28-585)+CBM13(760-884)	CBM13+GH141	GH141+CBM13	Y (1-24)
JAAMPJ010000007.1_135	3	GH30_4(144-594)	CBM13+GH30	GH30+CBM13	N
JAAMPJ010000007.1_162	3	GH43_22(482-699)+GH43_34(1053-1324)	GH43_22+GH43_34	GH43+CBM42	Y (1-36)
JAAMPJ010000007.1_167	2	CBM13(1064-1188)+CBM13(1197-1315)+CBM13(1326-1441)	CBM13	N	N
JAAMPJ010000007.1_17	3	GT4(189-334)	GT4	GT4	N
JAAMPJ010000007.1_253	2	GT2_Glycos_transf_2(431-572)	GT2+GT4	N	N
JAAMPJ010000007.1_292	3	GH11(55-229)	GH11	GH11+CBM1+CBM2	Y (1-39)
JAAMPJ010000007.1_294	2	GH1(1-328)	GH1	N	N
JAAMPJ010000007.1_351	3	GH4(3-178)	GH4	GH4	N
JAAMPJ010000007.1_352	3	GH38(255-511)	GH38	GH38	N
JAAMPJ010000007.1_353	3	GH29(3-314)	GH29	GH29	N
JAAMPJ010000007.1_370	2	GT4(210-357)	GT4	N	N
JAAMPJ010000007.1_372	2	GT4(199-345)	GT4	N	N
JAAMPJ010000007.1_38	3	GT4(219-371)	GT4	GT4	N
JAAMPJ010000007.1_406	3	CBM13(54-191)+GH62(199-468)	CBM13+GH62	GH62+CBM1+CBM13	Y (1-48)
JAAMPJ010000007.1_43	3	GT4(209-363)	GT4	GT4	N
JAAMPJ010000007.1_86	3	GH43_12(13-291)	GH43_12	GH43	N
JAAMPJ010000007.1_95	3	CE3(35-225)+CBM13(240-363)	CBM13+CE3	CE3+CBM13+CBM2	Y (1-29)
JAAMPJ010000008.1_105	3	GT2_Glyco_tranf_2_3(271-492)	GT2	CE4+GH18+GT2	N
JAAMPJ010000008.1_16	3	CBM16(33-143)+GH18(195-421)	CBM16+GH18	GH18+CBM16+CBM2+CBM5	Y (1-32)
JAAMPJ010000008.1_202	3	GT1(151-379)	GT1	GT1	N
JAAMPJ010000008.1_206	2	GT1(110-388)	N	GT1	N
JAAMPJ010000008.1_275	3	GT4(187-342)	GT4	GT4	N
JAAMPJ010000009.1_119	3	CBM2(45-144)+GH5_40(183-473)	CBM2+GH5_40	GH5+CBM2	Y (1-40)
JAAMPJ010000009.1_121	2	CBM63(147-219)	N	CBM63	Y (1-38)
JAAMPJ010000009.1_20	3	GH141(36-594)	GH141	GH141	Y (1-32)
JAAMPJ010000009.1_200	3	GH27(205-434)+CBM13(466-598)	CBM13+GH27	GH27	Y (1-35)
JAAMPJ010000009.1_320	3	AA3(2-489)	AA3_2	AA3	N
JAAMPJ010000009.1_323	3	CE1(43-240)	CE1	CE1+CBM2	Y (1-29)
JAAMPJ010000009.1_36	2	GH35(15-201)	GH35	N	N
JAAMPJ010000009.1_40	2	GH2(46-545)	GH2	N	N
JAAMPJ010000009.1_41	2	GT2_Glyco_tranf_2_3(278-498)	GT2	N	N
JAAMPJ010000009.1_44	3	GH30_3(84-496)+CBM32(520-640)	CBM13+GH30_3	GH30	Y (1-43)
JAAMPJ010000009.1_57	3	GH130(258-485)	GH130	GH130	N
JAAMPJ010000009.1_83	2	GT4(218-384)	GT4	N	N
JAAMPJ010000010.1_103	3	GH54(38-350)+CBM13(360-482)	CBM13+GH54	GH54+CBM13+CBM42	Y (1-34)
JAAMPJ010000010.1_199	3	GH2(302-713)	GH2	GH2+CBM42+CBM67	Y (1-27)
JAAMPJ010000010.1_22	3	GH6(37-288)	GH6	GH6+CBM2+CBM4	Y (1-22)
JAAMPJ010000010.1_242	3	GT1(14-383)	GT1	GT1	N
JAAMPJ010000010.1_30	3	PL31(638-839)	PL31	PL31+CBM2	Y (1-27)
JAAMPJ010000010.1_325	3	GH114(61-236)	GH114	GH114	Y (1-28)
JAAMPJ010000010.1_328	2	GT1(5-371)	GT1	N	N
JAAMPJ010000010.1_88	3	GH20(131-432)	GH20	GH20	N
JAAMPJ010000010.1_89	3	CBM3(32-112)+GH16(197-425)	CBM3+GH0	GH0+CBM3+CBM5	Y (1-26)
JAAMPJ010000011.1_115	3	CBM32(48-165)	CBM32	CBM13+CBM2+CBM35	Y (1-31)
JAAMPJ010000011.1_116	3	GT1(68-391)	GT1	GT1	N
JAAMPJ010000011.1_235	3	GT83(26-475)	GT2	GT0	N
JAAMPJ010000011.1_236	3	GT83(3-420)	GT2	GT0	N
JAAMPJ010000011.1_261	3	GH29(27-333)+CBM32(444-561)+CBM35(588-709)	CBM32+GH29	GH29+CBM32+CBM35	Y (1-28)
JAAMPJ010000011.1_270	3	GH28(87-440)	GH28	GH28	Y (1-31)
JAAMPJ010000011.1_290	3	CBM56(15-115)+CBM56(136-200)+CBM56(218-282)+GH55(526-816)	CBM56+GH55	GH55+CBM13+CBM32+CBM56	Y (1-26)
JAAMPJ010000011.1_333	3	GH78(89-635)	GH78	GH78	Y (1-42)
JAAMPJ010000011.1_336	3	GH43_24(53-290)+CBM13(333-403)+CBM13(404-473)	CBM13+GH43_24	GH39+GH43+CBM13+CBM32	Y (1-27)
JAAMPJ010000011.1_342	3	GH29(37-410)+CBM13(622-755)	CBM13+GH29	GH29+CBM13	N
JAAMPJ010000011.1_344	2	CE12(137-330)	CE12	N	Y (1-26)
JAAMPJ010000011.1_345	3	CBM13(304-424)	CBM13	CBM13	Y (1-37)
JAAMPJ010000011.1_346	3	GH53(39-368)	GH53	GH53+CBM61	Y (1-33)
JAAMPJ010000011.1_351	3	GH42(18-388)	GH42	GH42	N
JAAMPJ010000011.1_352	3	CE2(141-323)	CE2	CE2	Y (1-25)
JAAMPJ010000012.1_129	3	PL9_3(25-378)	CBM35+PL9_3	PL9	Y (1-25)
JAAMPJ010000012.1_130	3	CBM35(43-151)+PL1_7(207-393)	CBM35+PL1	PL1+CBM13+CBM66	Y (1-28)
JAAMPJ010000012.1_131	3	PL1(80-259)	PL1	PL1+CBM66	Y (1-35)
JAAMPJ010000012.1_132	3	CBM66(40-192)+PL1(280-458)	CBM66+PL1	PL1+CBM66	Y (1-29)
JAAMPJ010000012.1_141	3	GT2_Glycos_transf_2(21-185)	GT2	GT2	N
JAAMPJ010000012.1_205	3	GH95(29-743)+CBM47(804-938)	GH95	GH95+CBM13+CBM32+CBM47+CBM51	Y (1-24)
JAAMPJ010000012.1_224	3	GH5(35-297)+CBM13(343-476)	CBM13	GH0+CBM13	Y (1-33)
JAAMPJ010000012.1_225	3	CBM2(38-138)+GH6(178-520)	CBM2+GH6	GH6+CBM2+CBM3	Y (1-35)
JAAMPJ010000012.1_226	3	CE1(74-246)+CBM13(362-441)	CBM13+CE0	CE1+CBM13+CBM2	Y (1-45)
JAAMPJ010000012.1_227	3	CE1(60-194)+CBM2(338-431)	CBM2+CE0	CE1+CBM13+CBM2	Y (1-39)
JAAMPJ010000012.1_228	3	GH95(36-755)+CBM13(808-898)	CBM13+GH95	GH95+CBM13+CBM32+CBM51	Y (1-32)
JAAMPJ010000012.1_23	2	GH93(50-343)+GH5_35(370-505)	CBM13+GH93	N	Y (1-31)
JAAMPJ010000012.1_230	3	GH43_29(29-309)+CBM6(330-452)	CBM6+GH43_29	GH43+GH64+CBM2+CBM22+CBM6	Y (1-28)
JAAMPJ010000012.1_231	3	GH10(41-330)+CBM2(356-444)	CBM2+GH10	GH10+CBM1+CBM13+CBM2+CBM9	Y (1-35)
JAAMPJ010000012.1_232	3	GH6(51-309)+CBM2(345-443)	CBM2+GH6	GH6+CBM2	Y (1-31)
JAAMPJ010000012.1_233	3	GH141(42-593)+CBM13(668-790)	CBM13+GH141	GH141+CBM13	Y (1-35)
JAAMPJ010000012.1_236	3	CE3(39-226)+CBM2(245-330)	CBM2+CE3	CE3+CBM13+CBM2	Y (1-25)
JAAMPJ010000012.1_237	3	CBM2(42-142)+GH62(165-451)	CBM2+GH62	GH62+CBM2	Y (1-39)
JAAMPJ010000012.1_238	3	GH27(164-407)+CBM13(439-564)	CBM13+GH27	GH27+CBM13+CBM35+CBM51	Y (1-53)
JAAMPJ010000012.1_239	3	GH43_36(36-299)	CBM2+GH43_36	GH43	Y (1-32)
JAAMPJ010000012.1_24	3	GH42(14-393)	GH42	GH42	N
JAAMPJ010000012.1_241	3	CBM13(453-597)	CBM13+GH39	GH39+CBM13	Y (1-27)
JAAMPJ010000012.1_249	3	GH43_20(49-298)+CBM42(323-456)	CBM42+GH43_20	GH43+CBM42	Y (1-28)
JAAMPJ010000012.1_251	2	GH43_29(38-308)+CBM13(325-449)	N	GH43	Y (1-37)
JAAMPJ010000012.1_252	3	GH43_5(40-316)	GH43_5	GH43	Y (1-22)
JAAMPJ010000012.1_253	3	GH43_23(73-267)+CBM42(305-439)	CBM42+GH43_23	GH43+CBM42	Y (1-29)
JAAMPJ010000012.1_254	3	GH43_24(50-287)	CBM13+GH43_24	GH43+CBM13+CBM35	Y (1-24)
JAAMPJ010000012.1_255	2	CE12(136-330)	CE12	N	Y (1-26)
JAAMPJ010000012.1_256	3	GH53(34-311)	GH53	GH53	Y (1-31)
JAAMPJ010000012.1_258	3	CE8(34-317)	CBM13+CE8	CE8+CBM13	Y (1-32)
JAAMPJ010000012.1_259	3	GH30_7(29-462)	GH30_7	GH30	Y (1-30)
JAAMPJ010000012.1_261	3	GH27(128-360)+CBM51(401-538)	CBM51+GH27	GH27+CBM13+CBM35+CBM51	Y (1-25)
JAAMPJ010000012.1_269	2	GH16_24(49-278)	GH16_24	N	Y (1-31)
JAAMPJ010000012.1_288	2	CE5(35-217)	N	CE5	Y (1-34)
JAAMPJ010000012.1_302	3	GH146(54-571)+CBM13(669-767)	CBM13+GH146	GH146+CBM13	Y (1-34)
JAAMPJ010000012.1_303	3	GH32(44-288)+CBM38(294-377)+CBM38(389-515)	CBM38+GH32	GH32+CBM38+CBM66	Y (1-22)
JAAMPJ010000012.1_304	3	GH92(124-601)	GH92	GH92+CBM13+CBM32	N
JAAMPJ010000012.1_40	3	AA10(38-219)	AA10	AA10+CBM2	Y (1-38)
JAAMPJ010000012.1_71	3	GH43_12(5-277)	GH43_12	GH43	N
JAAMPJ010000013.1_102	3	CBM35(130-255)+CBM35(278-396)+GH31(464-906)	CBM35+GH31	GH31+CBM13+CBM35	Y (1-25)
JAAMPJ010000013.1_14	2	PL29(99-350)	CBM12	N	Y (1-24)
JAAMPJ010000013.1_159	3	GH2(25-803)	GH2	GH2+CBM51+CBM67	N
JAAMPJ010000013.1_165	3	GT87(66-284)	GT87	GT87	N
JAAMPJ010000013.1_169	3	GH3(104-327)+CBM6(616-738)	CBM6+GH3	GH3+GH30+CBM11+CBM2+CBM32+CBM6	Y (1-23)
JAAMPJ010000013.1_217	3	GH2(62-593)+GH2(811-1113)	GH2	GH2+CBM51+CBM67	Y (1-24)
JAAMPJ010000013.1_218	3	PL42(52-350)	PL42	GH145	Y (1-27)
JAAMPJ010000013.1_222	3	GH127(26-545)	GH127	GH127	N
JAAMPJ010000013.1_227	3	GH146(46-546)	GH146	GH146	Y (1-29)
JAAMPJ010000013.1_228	3	GH43_29(31-314)	GH43_29	GH43+CBM22+CBM42+CBM6	Y (1-30)
JAAMPJ010000013.1_229	3	GH121(13-935)	GH121	GH121	Y (1-28)
JAAMPJ010000013.1_230	3	GH30_5(39-514)	CBM13+GH30_5	GH30+CBM13	Y (1-30)
JAAMPJ010000013.1_231	3	GH74(87-199)+GH74(576-679)+CBM2(788-888)	CBM2+GH74	GH74+CBM1+CBM13+CBM2+CBM3	Y (1-33)
JAAMPJ010000013.1_233	2	GH12(90-228)	N	GH12	Y (1-28)
JAAMPJ010000013.1_234	3	PL11(31-584)	PL11_1	CE12+PL11+CBM2+CBM35	Y (1-24)
JAAMPJ010000013.1_235	3	PL9_1(23-352)	CBM35+PL9_1	PL9+CBM35+CBM66	Y (1-23)
JAAMPJ010000013.1_236	3	CE7(4-316)	CE7	CE7	N
JAAMPJ010000013.1_237	3	CE2(144-326)	CE2	CE2	Y (1-23)
JAAMPJ010000013.1_238	3	PL11(336-750)	PL11_1	CE12+PL11+CBM2+CBM35	Y (1-35)
JAAMPJ010000013.1_239	3	GH3(41-271)	CBM6+GH3	GH3+CBM6	N
JAAMPJ010000013.1_244	3	GH42(17-378)	GH42	GH42	N
JAAMPJ010000013.1_245	3	GH95(2-695)	GH95	GH95+CBM13+CBM32+CBM51	N
JAAMPJ010000013.1_246	3	GH5_35(33-168)+GH43_26(172-459)	CBM13+GH43_26	GH43+CBM13	Y (1-27)
JAAMPJ010000013.1_247	3	GH43_26(35-335)+CBM42(348-477)	CBM42+GH43_26	GH43+CBM42	Y (1-30)
JAAMPJ010000013.1_248	3	CBM32(44-168)	CBM32	CBM32	Y (1-31)
JAAMPJ010000013.1_253	3	GH146(367-776)	GH146	GH146	Y (1-34)
JAAMPJ010000013.1_256	3	GH43_22(450-667)	GH43_22+GH43_34	GH43	Y (1-31)
JAAMPJ010000013.1_257	3	GH5_8(48-298)	CBM2+CE3+GH5_8	GH5+CBM10+CBM2	Y (1-23)
JAAMPJ010000013.1_258	3	CE3(33-228)+GH5_8(252-502)+CBM2(649-751)	CBM2+CE3+GH5_8	CE3+GH18+GH5+CBM10+CBM12+CBM2+CBM5	Y (1-29)
JAAMPJ010000013.1_267	3	CBM67(161-305)+CBM67(312-481)+GH78(506-1005)	CBM67+GH78	GH78+CBM67	Y (1-27)
JAAMPJ010000013.1_274	3	GH63(232-545)	GH63	GH63	N
JAAMPJ010000013.1_292	3	PL1_6(137-345)+CE8(429-722)	CE8+PL1_6	CE8+PL1	Y (1-25)
JAAMPJ010000013.1_297	3	PL3_4(33-226)	PL3_4	PL3+CBM13+CBM66+CBM84	Y (1-24)
JAAMPJ010000013.1_298	3	PL1(68-247)	PL1	PL1+CBM13+CBM66	Y (1-27)
JAAMPJ010000013.1_299	3	CBM2(30-129)+GH48(328-954)	CBM2+GH48	GH48+CBM2	Y (1-24)
JAAMPJ010000013.1_300	3	AA10(28-209)+CBM2(311-411)	AA10+CBM2	AA10+CBM12+CBM2	Y (1-28)
JAAMPJ010000013.1_302	3	CBM2(38-138)+GH6(178-522)	CBM2+GH6	GH6+CBM2+CBM3	Y (1-35)
JAAMPJ010000013.1_303	3	CBM2(37-134)+GH10(147-449)	CBM2+GH10	GH10+CBM0+CBM1+CBM2+CBM22+CBM9	Y (1-24)
JAAMPJ010000013.1_308	3	GH43_22(169-385)+GH43_34(735-1005)	GH43_22+GH43_34	GH43	Y (1-26)
JAAMPJ010000013.1_63	3	CE4(46-163)	CE4	CE4+GH18+GT2	Y (1-24)
JAAMPJ010000014.1_2	3	GH10(41-335)+CBM2(366-455)	CBM2+GH10	GH10+CBM1+CBM13+CBM2+CBM9	Y (1-35)
JAAMPJ010000014.1_5	3	GH5_1(52-385)+CBM2(428-525)	CBM2+GH5_1	GH5+CBM2+CBM3	Y (1-34)
JAAMPJ010000014.1_53	3	GH1(2-448)	GH1	GH1	N
JAAMPJ010000014.1_58	3	GH13_32(58-320)	GH13_32	CBM20+CBM25+CBM26	Y (1-27)
JAAMPJ010000014.1_6	3	GH51(57-314)+CBM2(570-666)	CBM2+GH51	GH51+CBM2	Y (1-27)
JAAMPJ010000015.1_100	3	GH27(149-393)+CBM13(425-550)	CBM13+GH27	GH27+CBM13+CBM51	Y (1-38)
JAAMPJ010000015.1_116	3	GH136(39-554)	GH136	GH136	Y (1-37)
JAAMPJ010000015.1_119	3	GH3(88-325)	CBM6+GH3	GH3	N
JAAMPJ010000015.1_125	3	GH5_4(66-369)	GH5_4	GH5+CBM2+CBM3	Y (1-33)
JAAMPJ010000015.1_126	3	CBM13(33-139)+CBM13(114-187)+GH43_22(245-456)	CBM13+GH43_22	GH43+CBM13	Y (1-44)
JAAMPJ010000015.1_127	3	CBM13(302-435)	CBM13	CBM13	Y (1-33)
JAAMPJ010000015.1_128	3	CBM35(37-159)+PL11(170-745)	CBM35+PL11_1	CE12+PL11+CBM2+CBM35	Y (1-30)
JAAMPJ010000015.1_129	3	CBM32(53-160)+GH53(182-547)	CBM32+GH53	GH53	Y (1-33)
JAAMPJ010000015.1_142	2	GH16_24(52-282)	GH16_24	N	Y (1-35)
JAAMPJ010000015.1_143	3	GH35(37-378)	GH35	GH35	N
JAAMPJ010000015.1_147	3	CBM13(29-139)+CBM13(113-190)+GH43_22(245-456)	CBM13+GH43_22	GH43+CBM13	Y (1-44)
JAAMPJ010000015.1_149	3	CBM35(37-159)+PL11(170-745)	CBM35+PL11_1	CE12+PL11+CBM2+CBM35	Y (1-33)
JAAMPJ010000015.1_150	3	CE12(139-333)	CE12	CE12	Y (1-26)
JAAMPJ010000015.1_151	3	GH53(34-311)	GH53	GH53	Y (1-31)
JAAMPJ010000015.1_152	3	CBM13(314-435)	CBM13	CBM13	Y (1-50)
JAAMPJ010000015.1_155	3	GH42(18-389)	GH42	GH42	N
JAAMPJ010000015.1_156	3	GH2(54-559)	GH2	GH2	N
JAAMPJ010000015.1_167	3	GH43_26(42-334)	CBM13+GH43_26	GH43+CBM13+CBM35	Y (1-37)
JAAMPJ010000015.1_168	3	CBM13(302-434)	CBM13	CBM13	Y (1-32)
JAAMPJ010000015.1_169	3	CBM35(36-156)+CE12(276-473)	CBM35+CE12	CE12	Y (1-31)
JAAMPJ010000015.1_170	3	GH5_5(30-253)+CBM35(307-427)	CBM13	GH0+CBM13	N
JAAMPJ010000015.1_175	3	GH154(1-314)	GH154	GH154	N
JAAMPJ010000015.1_176	3	PL26(47-906)	PL26	PL26	Y (1-44)
JAAMPJ010000015.1_177	3	PL11_2(42-611)	PL11_2	PL11+CBM2	Y (1-41)
JAAMPJ010000015.1_178	3	PL9(28-422)	PL9_1	PL9	Y (1-31)
JAAMPJ010000015.1_179	3	GH43_37(100-345)	CBM35+CBM61+GH43_37	CBM35+CBM61	N
JAAMPJ010000015.1_185	3	CBM42(41-172)+GH43_34(185-461)	CBM42+GH43_34	GH43+CBM22+CBM42	Y (1-28)
JAAMPJ010000015.1_186	3	CBM32(53-163)+GH53(180-528)	CBM32+GH53	GH53	Y (1-33)
JAAMPJ010000015.1_187	3	CBM13(61-203)+GH59(208-931)	GH59	GH0+GH59	N
JAAMPJ010000015.1_188	3	PL42(51-350)	PL42	GH145	Y (1-26)
JAAMPJ010000015.1_208	3	GH2(6-584)	GH2	GH2	N
JAAMPJ010000015.1_209	3	GH1(3-408)	GH1	GH1	N
JAAMPJ010000015.1_213	3	GH136(19-534)	GH136	GH136	N
JAAMPJ010000015.1_228	3	GH1(1-386)	GH1	GH1	N
JAAMPJ010000015.1_242	3	GH3(82-307)	GH3	GH3+CBM6	N
JAAMPJ010000015.1_243	3	CBM67(15-177)+GH78(205-714)	GH78	GH78+CBM67	N
JAAMPJ010000015.1_244	3	GH43_12(11-287)	GH43_12	GH43	N
JAAMPJ010000015.1_247	3	GH2(3-565)	GH2	GH2	N
JAAMPJ010000015.1_248	3	GH3(28-248)	GH3	GH3	N
JAAMPJ010000015.1_47	2	GH12(130-281)	N	GH12	Y (1-52)
JAAMPJ010000015.1_68	3	CE1(44-233)+CBM2(320-419)	CBM2+CE1	CE1+CBM2	Y (1-31)
JAAMPJ010000015.1_91	2	CBM13(41-160)	N	CBM13	N
JAAMPJ010000016.1_104	3	GT87(68-298)	GT87	GT87	N
JAAMPJ010000016.1_156	3	GT1(18-380)	GT1	GT1	N
JAAMPJ010000016.1_185	3	GH16_3(47-309)+CBM32(338-451)	CBM6+GH16_3	CBM56+CBM6	Y (1-28)
JAAMPJ010000016.1_45	3	GH36(6-646)	GH36	GH36	N
JAAMPJ010000017.1_106	3	CBM35(39-160)+CBM35(172-289)	CBM35	GH18+CBM12+CBM13+CBM35+CBM5	Y (1-35)
JAAMPJ010000017.1_149	3	GT4(190-331)	GT4	GT4	N
JAAMPJ010000017.1_23	2	GT4(473-623)	GT4	N	Y (1-20)
JAAMPJ010000018.1_121	3	CBM35(469-557)	CBM35+GH39	GH39+CBM35	Y (1-25)
JAAMPJ010000018.1_125	3	GH36(87-605)	GH36	GH36	N
JAAMPJ010000018.1_133	2	GT4(194-337)	GT4	N	N
JAAMPJ010000018.1_135	2	GT53(24-713)	GT53	N	N
JAAMPJ010000018.1_169	3	GH15(194-555)	GH15	GH15	N
JAAMPJ010000018.1_177	3	GH1(5-449)	GH1	GH1	N
JAAMPJ010000018.1_35	3	GH18(17-282)+CBM13(309-421)	CBM13+GH18	GH18+CBM13	N
JAAMPJ010000018.1_46	3	GT2_Glycos_transf_2(14-177)	GT2	GT2	N
JAAMPJ010000018.1_7	3	GH18(41-299)	GH18	GH18+CBM12+CBM16+CBM5	Y (1-29)
JAAMPJ010000018.1_79	3	GH13_16(27-373)	GH13_16	GH13	N
JAAMPJ010000019.1_103	3	GH16_3(37-301)	CBM6+GH16_3	CBM56+CBM6	Y (1-25)
JAAMPJ010000019.1_126	3	GH18(67-536)	CBM5+GH18	GH18+AA10+CBM12+CBM5+CBM73	Y (1-30)
JAAMPJ010000019.1_35	3	GH27(190-426)	CBM35+GH27	GH27+CBM35	Y (1-24)
JAAMPJ010000019.1_60	3	GH3(72-299)	GH3	GH3	N
JAAMPJ010000019.1_63	3	GT1(7-373)	GT1	GT1	N
JAAMPJ010000021.1_102	3	GH15(236-596)	GH15	GH15	N
JAAMPJ010000021.1_27	3	GH87(254-1179)	CBM32+GH87	GH18+GH87+CBM12+CBM32+CBM5+CBM6	Y (1-33)
JAAMPJ010000021.1_28	3	GH87(171-1096)	CBM32+GH87	GH87+CBM32	Y (1-30)
JAAMPJ010000021.1_61	3	GT4(212-357)	GT4	GT4	N
JAAMPJ010000021.1_63	3	GT9(78-302)	GT9	GT9	N
JAAMPJ010000021.1_69	3	GT9(69-250)	GT9	GT9	N
JAAMPJ010000021.1_75	3	GH92(270-763)	GH92	GH92+CBM32	Y (1-23)
JAAMPJ010000021.1_98	3	GH63(404-841)	GH0	GH0	N
JAAMPJ010000021.1_99	2	GH13(45-330)	GH13	N	N
JAAMPJ010000022.1_10	3	GT1(64-358)	GT1	GT1	N
JAAMPJ010000022.1_8	2	GT2_Glycos_transf_2(41-197)	GT2	N	N
JAAMPJ010000023.1_14	3	GH5_51(36-383)	GH5_51	GH5	Y (1-21)
JAAMPJ010000024.1_34	3	GT1(7-410)	GT1	GT1	N
JAAMPJ010000020.1_76	2	N	GH18	GH18+CBM13+CBM2+CBM5	Y (1-25)
JAAMPJ010000002.1_242	2	N	GH23	GH23+CBM50	N
JAAMPJ010000006.1_471	2	N	GH23	GH23	N
JAAMPJ010000001.1_1450	2	N	GH23	GH23	N
JAAMPJ010000013.1_269	2	N	CBM35+GH39	GH39+CBM35	Y (1-28)
JAAMPJ010000004.1_269	2	N	GT0	GT0	N
JAAMPJ010000021.1_62	2	N	GT4	GT0	N
JAAMPJ010000020.1_1	2	N	GT0+GT4	GT0	N
JAAMPJ010000010.1_279	2	N	GT0	GT0	N
JAAMPJ010000006.1_37	2	N	GT2	GT2	N
JAAMPJ010000013.1_226	2	N	CBM2	CBM1	Y (1-28)
JAAMPJ010000013.1_148	2	N	CBM12	CBM12	Y (1-27)
JAAMPJ010000003.1_596	2	N	CBM13	CBM13	Y (1-27)
JAAMPJ010000007.1_80	2	N	CBM13	CBM13	Y (1-28)
JAAMPJ010000002.1_200	2	N	CBM13	CBM13	Y (1-44)
JAAMPJ010000010.1_210	2	N	CBM13	CBM13	N
JAAMPJ010000015.1_148	2	N	CBM13	CBM13	Y (1-33)
JAAMPJ010000012.1_250	2	N	CBM13	CBM13	Y (1-33)
JAAMPJ010000015.1_66	2	N	CBM2	CBM2	Y (1-31)
JAAMPJ010000009.1_122	2	N	CBM2	CBM2	Y (1-27)
JAAMPJ010000002.1_33	2	N	CBM32	CBM32	Y (1-22)
JAAMPJ010000010.1_24	2	N	CBM32	CBM32	Y (1-30)
JAAMPJ010000004.1_413	2	N	CBM32	CBM32	N
JAAMPJ010000001.1_1361	2	N	CBM2	CBM5	Y (1-30)
JAAMPJ010000001.1_254	2	N	GT2	CBM50	N

## Sheet: albida
CAZY enzymes identified by dbCAN2 meta-server of L. albida DSM 44437
Gene ID	# of Tools	HMMER	DIAMOND	Hotpep	Signal Peptide
FOFV01000001.1_125	2	GH89(85-745)	GH89	N	N
FOFV01000001.1_132	3	GT2_Glyco_tranf_2_3(179-422)	GT2	GT2	N
FOFV01000001.1_217	3	CBM32(43-155)	CBM32	CBM32	Y (1-31)
FOFV01000001.1_247	3	GT51(60-248)	GT51	GT51	Y (1-26)
FOFV01000001.1_286	2	GH171(48-400)	GH171	N	Y (1-25)
FOFV01000001.1_287	3	GH3(104-337)	GH3	GH3	Y (1-23)
FOFV01000001.1_314	2	GH114(51-227)	GH114	N	N
FOFV01000001.1_391	3	GH15(478-838)	GH15	GH15	N
FOFV01000001.1_392	3	GT20(7-471)	GT20	GT20	N
FOFV01000001.1_4	3	GH1(2-413)	GH1	GH1	N
FOFV01000001.1_406	3	GH4(2-176)	GH4	GH4	N
FOFV01000001.1_439	3	CE9(11-377)	CE9	CE9	N
FOFV01000001.1_443	3	GH3(26-242)	GH3	GH3	N
FOFV01000001.1_486	3	GH20(86-410)	GH20	GH20	N
FOFV01000001.1_650	3	CBM32(945-1061)	CBM32	CBM32	Y (1-29)
FOFV01000001.1_674	3	GH42(1-352)	GH42	GH42	N
FOFV01000001.1_700	3	GT39(10-260)	GT39	GT39	N
FOFV01000001.1_735	3	GH23(122-265)	GH23	GH23	N
FOFV01000001.1_750	3	GH23(135-275)	GH23	GH23+CBM14	Y (1-21)
FOFV01000001.1_820	3	CE14(8-142)	CE14	CE14	N
FOFV01000001.1_868	3	GT87(62-288)	GT87	GT87	N
FOFV01000001.1_893	3	CE14(2-138)	CE14	CE14	N
FOFV01000001.1_908	3	GT81(12-299)	GT81	GT81	N
FOFV01000001.1_925	3	GT5(49-359)	GT4	GT4	N
FOFV01000002.1_100	3	GH3(72-299)	GH3	GH3	N
FOFV01000002.1_103	3	GT1(7-390)	GT1	GT1	N
FOFV01000002.1_12	3	CBM35(129-254)+CBM35(277-395)+GH31(463-906)	CBM35+GH31	GH31+CBM13+CBM35	Y (1-25)
FOFV01000002.1_144	3	GH27(141-397)	GH27	GH27+CBM51	Y (1-23)
FOFV01000002.1_146	3	GH36(5-630)	GH36	GH36	N
FOFV01000002.1_180	3	GH18(66-535)+CBM5(737-775)	CBM5+GH18	GH18+AA10+CBM12+CBM5+CBM73	Y (1-30)
FOFV01000002.1_211	3	GH87(339-1267)	CBM32+GH87	GH87+CBM32+CBM35+CBM6	Y (1-36)
FOFV01000002.1_212	3	GH87(474-1097)	CBM32+GH87	GH87+CBM32	Y (1-30)
FOFV01000002.1_236	2	CE4(45-164)	N	CE4+GH18+GT2	Y (1-33)
FOFV01000002.1_292	3	GH18(47-305)	GH18	GH18+CBM12+CBM16+CBM5	Y (1-29)
FOFV01000002.1_313	3	GH18(38-303)+CBM13(370-443)	CBM13+GH18	GH18+CBM13	Y (1-32)
FOFV01000002.1_326	3	GT2_Glycos_transf_2(14-177)	GT2	GT2	N
FOFV01000002.1_355	3	GH13_16(27-373)	GH13_16	GH13	N
FOFV01000002.1_362	3	GH13_16(28-379)	GH13_16	GH13	N
FOFV01000002.1_395	2	GH114(67-241)	N	GH114	Y (1-30)
FOFV01000002.1_433	3	GT87(62-294)	GT87	GT87	Y (1-23)
FOFV01000002.1_474	3	GH13_30(28-360)	GH13_30	GH13	N
FOFV01000002.1_491	3	GH97(23-579)+CBM51(710-847)	CBM51+GH97	GH97+CBM51	Y (1-21)
FOFV01000002.1_492	3	CBM32(588-667)	CBM32	CBM32	Y (1-25)
FOFV01000002.1_509	3	CBM13(33-160)+GH55(397-691)	CBM13+GH55	GH55+CBM13+CBM32+CBM56+CBM6	Y (1-28)
FOFV01000002.1_512	3	CBM2(31-126)+GH18(165-486)	CBM2+GH18	GH18+CBM12+CBM16+CBM5+CBM73	Y (1-28)
FOFV01000002.1_565	3	GH5_2(53-297)	GH5_2	GH5+CBM2+CBM5+CBM73	Y (1-29)
FOFV01000002.1_566	3	GH5_2(62-305)	GH5_2	GH5+CBM2+CBM5+CBM73	Y (1-30)
FOFV01000002.1_58	3	GT1(8-402)	GT1	GT1	N
FOFV01000002.1_598	3	GH2(13-520)+GH2(732-1015)+CBM51(1245-1382)	CBM51+GH2	GH2+CBM51+CBM67	N
FOFV01000002.1_70	3	GH27(150-406)	GH27	GH27+CBM13+CBM35	Y (1-23)
FOFV01000002.1_71	3	GH95(40-752)	GH95	GH95	Y (1-29)
FOFV01000002.1_74	3	GH30_3(53-487)+CBM32(507-614)	CBM32+GH30_3	GH30	Y (1-22)
FOFV01000002.1_75	3	GH30_3(62-467)+CBM13(485-603)	CBM13+GH30_3	GH30+CBM13	Y (1-32)
FOFV01000002.1_83	2	CE7(3-288)	N	CE7	N
FOFV01000002.1_84	3	GH95(2-694)	GH95	GH95+CBM13+CBM32+CBM51	N
FOFV01000002.1_87	3	GH27(194-431)+CBM35(537-655)	CBM35+GH27	GH27+CBM35	Y (1-23)
FOFV01000003.1_110	3	CBM35(38-159)+CBM35(167-285)	CBM35	GH18+CBM13+CBM2+CBM35	Y (1-34)
FOFV01000003.1_154	3	GT4(190-331)	GT4	GT4	N
FOFV01000003.1_279	3	GH64(33-391)	CBM13+GH64	GH64+CBM13	Y (1-30)
FOFV01000003.1_283	3	GH6(39-295)	CBM4+GH6	GH6+CBM4	Y (1-26)
FOFV01000003.1_284	3	CBM4(33-152)+GH9(274-734)	CBM4+GH9	GH9+CBM2+CBM4	Y (1-27)
FOFV01000003.1_288	3	GH1(3-437)	GH1	GH1	N
FOFV01000003.1_328	3	CBM56(9-99)+CBM56(120-183)+CBM56(202-267)+GH55(511-799)	CBM56+GH55	GH55+CBM13+CBM32+CBM56	N
FOFV01000003.1_35	2	GT4(471-623)	GT4	N	Y (1-20)
FOFV01000003.1_377	2	GT83(3-420)	N	GT0	N
FOFV01000003.1_378	3	GT83(24-483)	GT2	GT0	N
FOFV01000003.1_489	3	GT1(86-402)	GT1	GT1	N
FOFV01000003.1_54	2	GH128(47-259)	N	GH0+GH128	Y (1-23)
FOFV01000004.1_103	3	GT2_Glycos_transf_2(12-192)	GT2	GT2	N
FOFV01000004.1_104	3	GT4(200-347)	GT4	GT4	N
FOFV01000004.1_105	3	GT4(162-292)	GT4	GT4	N
FOFV01000004.1_106	2	GT2_Glycos_transf_2(6-159)	GT2	N	N
FOFV01000004.1_109	3	GT2_Glycos_transf_2(10-180)	GT0+GT2	GT0	N
FOFV01000004.1_110	3	GT4(203-331)	GT4	GT4	N
FOFV01000004.1_187	3	GH18(40-423)	GH18	GH18+CBM2+CBM5	Y (1-28)
FOFV01000004.1_494	3	GT4(197-341)	GT4	GT4	N
FOFV01000004.1_495	3	GT4(182-310)	GT4	GT4	N
FOFV01000004.1_94	3	GT2_Glyco_tranf_2_3(13-222)	GT2	GT0	N
FOFV01000005.1_117	2	AA3(3-502)	AA3_2	N	N
FOFV01000005.1_217	3	CBM2(34-130)	CBM2+GH18	GH18+CBM13+CBM16+CBM2+CBM5	Y (1-25)
FOFV01000005.1_250	3	GH88(73-388)	GH88	GH88	Y (1-27)
FOFV01000005.1_269	2	GH152(40-198)	N	GH0	Y (1-31)
FOFV01000005.1_283	3	GH16_3(36-272)+CBM13(290-405)	CBM13+GH16_3	CBM11+CBM13+CBM32+CBM4+CBM56	Y (1-33)
FOFV01000005.1_35	2	AA10(32-170)	N	AA10+CBM12+CBM5	Y (1-32)
FOFV01000005.1_367	3	GH85(94-389)	GH85	GH85	Y (1-28)
FOFV01000005.1_368	3	CBM32(42-155)+CBM32(177-296)+GH16_3(322-567)	CBM32+GH16_3	CBM13+CBM32+CBM56+CBM6	Y (1-31)
FOFV01000005.1_378	3	GH1(6-441)	GH1	GH1	N
FOFV01000005.1_413	3	GH13_10(97-411)	CBM48+GH13_10	GH13+CBM48	N
FOFV01000005.1_414	3	GH13_26(25-141)+GH13_26(140-249)	GH13_26	GH13+GH77	N
FOFV01000005.1_415	3	CBM48(10-99)+GH13_11(176-527)	CBM48+GH13_11	GH13+GH77+CBM41+CBM48	N
FOFV01000005.1_417	3	GH77(137-588)	GH77	GH77	N
FOFV01000005.1_430	3	GT51(68-257)	GT51	GT51	N
FOFV01000005.1_53	3	GH65(329-689)	GH65	GH65	N
FOFV01000005.1_59	3	GH64(28-385)	GH64	GH64+CBM13	Y (1-25)
FOFV01000005.1_64	2	GT2_Glycos_transf_2(2-119)	N	GT2	N
FOFV01000005.1_83	2	GH89(40-455)+GH89(498-727)	GH89	N	N
FOFV01000005.1_87	3	CBM32(37-151)+GH158(178-334)+CBM32(585-701)	CBM32+GH158	GH158+CBM32	Y (1-27)
FOFV01000005.1_91	3	CBM32(45-159)+GH55(419-720)	CBM32+GH55	GH55+CBM13+CBM32+CBM6	Y (1-31)
FOFV01000005.1_93	3	GH3(37-261)	GH3	GH3	N
FOFV01000006.1_173	3	GT28(197-352)	GT28	GT28	N
FOFV01000006.1_268	3	GT1(78-313)	GT1	GT1	N
FOFV01000006.1_283	2	CE14(15-118)	N	CE14	N
FOFV01000006.1_354	3	CBM13(324-396)	CBM13	CBM13	N
FOFV01000006.1_58	3	GH1(15-460)	GH1	GH1	N
FOFV01000007.1_110	3	CBM35(33-157)+CBM35(168-288)+GH87(420-922)	CBM35+GH87	GH87+CBM35	Y (1-29)
FOFV01000007.1_114	3	GH13_30(32-383)	GH13_30	GH13	N
FOFV01000007.1_118	2	GT4(241-386)	GT4	N	N
FOFV01000007.1_119	3	GH92(208-678)	GH92	GH92	N
FOFV01000007.1_122	3	GH64(34-391)+CBM13(452-528)	CBM13+GH64	GH64+CBM13	Y (1-30)
FOFV01000007.1_144	2	GH78(109-437)+CBM35(564-688)	CBM35	N	Y (1-49)
FOFV01000007.1_150	2	GT4(202-347)	N	GT4	N
FOFV01000007.1_157	3	GH25(71-251)	GH25	GH25	Y (1-32)
FOFV01000007.1_158	3	GT51(68-257)	GT51	GT51	Y (1-51)
FOFV01000007.1_160	3	GH3(110-364)	GH3	GH3	N
FOFV01000007.1_17	3	GT1(66-426)	GT1	GT1	N
FOFV01000007.1_215	3	GH43_34(38-318)+CBM66(334-487)	CBM66+GH43_34	GH43+CBM6+CBM66	Y (1-26)
FOFV01000007.1_219	2	GT4(222-341)	N	GT4	N
FOFV01000007.1_240	3	GH10(41-335)	CBM2+GH10	GH10+CBM1+CBM13+CBM2	Y (1-35)
FOFV01000007.1_282	3	GH128(389-605)	GH128	GH0+GH128+CBM42	N
FOFV01000007.1_288	3	GH1(2-445)	GH1	GH1	N
FOFV01000007.1_53	3	CBM13(51-200)+GH62(207-477)	CBM13+GH62	GH62+CBM1+CBM13	Y (1-46)
FOFV01000007.1_66	3	GT4(188-341)	GT4	GT4	N
FOFV01000008.1_11	3	GT51(151-322)	GT51	GT51	N
FOFV01000008.1_141	3	GH76(47-333)	GH76	GH76	N
FOFV01000008.1_152	3	GH18(32-374)	GH18	GH18+CBM12+CBM5	Y (1-27)
FOFV01000008.1_155	3	CE9(13-378)	CE9	CE9	N
FOFV01000008.1_215	3	GH25(60-244)	GH25	GH25	Y (1-22)
FOFV01000008.1_222	3	GH15(210-580)	GH15	GH15	Y (1-21)
FOFV01000008.1_223	3	GH2(79-819)	GH2	GH2	Y (1-29)
FOFV01000008.1_228	3	PL29(76-389)	PL29	PL0	Y (1-29)
FOFV01000008.1_269	3	CBM2(145-230)+GH18(425-833)	CBM2+GH18	GH18+CBM12+CBM16+CBM2+CBM5	Y (1-24)
FOFV01000008.1_369	3	GT4(221-368)	GT4	GT4	N
FOFV01000008.1_65	3	GH63(435-879)	GH0	GH0	N
FOFV01000009.1_139	2	GT4(175-314)	GT4	N	N
FOFV01000009.1_14	3	GH92(234-757)	GH92	GH92+CBM13	Y (1-20)
FOFV01000009.1_144	2	GT4(177-319)	GT4	N	N
FOFV01000009.1_145	2	GT4(190-328)	GT4	N	N
FOFV01000009.1_148	2	GT2_Glycos_transf_2(31-196)	GT2	N	N
FOFV01000009.1_16	3	GH19(29-229)	GH19	GH19+CBM12+CBM13+CBM5	Y (1-26)
FOFV01000009.1_17	3	GH19(155-354)	CBM12+GH19	GH19+CBM12+CBM13+CBM5	Y (1-37)
FOFV01000009.1_24	2	AA10(22-192)	N	AA10	Y (1-22)
FOFV01000009.1_25	3	CBM13(280-411)	CBM13	CBM13	Y (1-30)
FOFV01000009.1_34	3	GH3(147-377)	GH3	GH3+CBM2+CBM6	Y (1-23)
FOFV01000009.1_68	3	GH154(17-348)	GH154	GH154	N
FOFV01000009.1_84	3	GH5_43(38-396)	GH5_43	GH5	Y (1-23)
FOFV01000010.1_144	3	GH3(30-242)	GH3	GH3	N
FOFV01000010.1_170	3	AA10(34-215)	AA10	AA10+CBM2	Y (1-34)
FOFV01000010.1_183	3	GH2(4-732)	GH2	GH2	N
FOFV01000010.1_197	3	PL11(26-589)	PL11_1	CE12+PL11+CBM2+CBM35	Y (1-25)
FOFV01000010.1_198	3	CE7(4-315)	CE7	CE7	N
FOFV01000010.1_199	3	PL11(336-749)	PL11_1	CE12+PL11+CBM2+CBM35	Y (1-36)
FOFV01000010.1_200	3	CE3(32-226)+GH5_8(249-499)+CBM2(646-748)	CBM2+CE3+GH5_8	CE3+GH18+GH5+CBM10+CBM12+CBM2+CBM5	Y (1-29)
FOFV01000010.1_201	3	CBM67(162-306)+CBM67(313-482)+GH78(509-1003)	CBM67+GH78	GH78+CBM67	Y (1-27)
FOFV01000010.1_21	3	CBM32(40-155)+GH8(206-548)	CBM32+GH8	GH8	Y (1-30)
FOFV01000010.1_216	3	GH3(104-325)	GH3	GH3+CBM6	N
FOFV01000010.1_221	3	GH10(34-331)	GH10	GH10+CBM1+CBM2+CBM22	Y (1-26)
FOFV01000010.1_222	3	GH43_12(6-290)	GH43_12	GH43	N
FOFV01000010.1_230	3	GH51(205-819)	GH51	GH51	Y (1-28)
FOFV01000010.1_231	3	GH43_26(39-335)	CBM42+GH43_26	GH43+CBM42	Y (1-30)
FOFV01000010.1_238	3	GH30_5(30-508)+CBM13(523-652)	CBM13+GH30_5	GH30+CBM13	Y (1-24)
FOFV01000010.1_243	3	PL1_6(131-340)	CE8+PL1_6	PL1	Y (1-23)
FOFV01000010.1_248	3	PL1(68-247)	PL1	PL1+CBM13+CBM66	Y (1-27)
FOFV01000010.1_249	3	CBM2(30-129)+GH48(328-954)	CBM2+GH48	GH48+CBM2	Y (1-24)
FOFV01000010.1_250	3	AA10(28-211)+CBM2(320-420)	AA10+CBM2	AA10+CBM12+CBM2+CBM73	Y (1-28)
FOFV01000010.1_252	3	CBM2(37-138)+GH6(186-527)	CBM2+GH6	GH6+CBM2+CBM3	Y (1-34)
FOFV01000010.1_255	3	CE1(61-197)+CBM2(336-431)	CBM2+CE0	CE1+CBM1+CBM13+CBM2	Y (1-35)
FOFV01000010.1_256	3	CE1(55-246)+CBM2(343-442)	CBM2+CE1	CE1+CBM2	Y (1-42)
FOFV01000010.1_257	3	GH10(40-335)+CBM2(365-454)	CBM2+GH10	GH10+CBM1+CBM13+CBM2+CBM9	Y (1-35)
FOFV01000010.1_258	3	GH6(45-304)+CBM2(347-444)	CBM2+GH6	GH6+CBM2	Y (1-35)
FOFV01000010.1_260	3	CE3(58-245)+CBM2(262-353)	CBM2+CE3	CE3+CBM13+CBM2	Y (1-47)
FOFV01000010.1_261	3	CBM2(42-141)+GH62(165-449)	CBM2+GH62	GH62+CBM2	Y (1-39)
FOFV01000010.1_262	3	GH27(195-438)+CBM13(472-595)	CBM13+GH27	GH27+CBM13+CBM35+CBM51	Y (1-29)
FOFV01000010.1_263	3	CBM2(30-129)+GH43_36(153-417)	CBM2+GH43_36	GH43	Y (1-27)
FOFV01000010.1_269	3	GH43_22(168-384)+GH43_34(727-996)	GH43_22+GH43_34	GH43+CBM42	Y (1-26)
FOFV01000010.1_273	3	CBM4(34-156)+GH9(281-739)+CBM2(757-854)	CBM2+CBM4+GH9	GH9+CBM2+CBM4	Y (1-29)
FOFV01000010.1_278	3	GH1(5-452)	GH1	GH1	N
FOFV01000010.1_283	3	GH9(35-471)+CBM3(747-822)	CBM3+GH9	GH9+CBM2+CBM3	Y (1-31)
FOFV01000010.1_284	3	CBM2(34-133)+GH5_4(186-462)+CBM46(491-576)	CBM2+CBM46+GH5_4	GH5+CBM2+CBM46	Y (1-31)
FOFV01000010.1_49	3	GH2(56-478)+CBM42(606-740)+CBM42(760-898)	CBM42+GH2	GH2+CBM42+CBM67	Y (1-26)
FOFV01000010.1_98	3	GH26(37-330)	GH26	GH26+CBM3+CBM35	Y (1-33)
FOFV01000011.1_163	3	GT1(6-366)	GT1	GT1	N
FOFV01000012.1_131	3	CBM3(32-112)+GH16(197-425)	CBM3+GH0	GH0+CBM3+CBM5	Y (1-26)
FOFV01000012.1_132	3	GH20(132-432)	GH20	GH20	N
FOFV01000012.1_146	3	AA10(32-208)	AA10+CBM12	AA10+CBM12+CBM2	Y (1-32)
FOFV01000012.1_176	3	GH6(40-288)	GH6	GH6+CBM2+CBM4	Y (1-22)
FOFV01000012.1_203	3	CBM32(59-191)+CBM32(619-698)+GH2(695-1112)	CBM32+GH2	GH2+CBM32	N
FOFV01000012.1_228	2	AA7(74-289)	N	AA7	Y (1-21)
FOFV01000012.1_51	3	GH3(105-328)+CBM6(617-739)	CBM6+GH3	GH3+GH30+CBM11+CBM2+CBM6	Y (1-23)
FOFV01000012.1_52	3	GT87(59-268)	GT87	GT87	N
FOFV01000013.1_110	3	CBM32(97-214)+GH92(603-1131)	CBM32+GH92	GH92+CBM0+CBM32	Y (1-33)
FOFV01000013.1_130	3	GT2_Glycos_transf_2(14-172)	GT2	GT2	N
FOFV01000013.1_153	2	GT1(154-354)	GT1	N	N
FOFV01000013.1_154	3	GT1(136-338)	GT1	GT1	N
FOFV01000013.1_178	2	AA10(29-170)	N	CBM12	Y (1-29)
FOFV01000013.1_205	3	CBM2(35-133)+GH18(173-536)	CBM2+GH18	GH18+CBM12+CBM2+CBM5+CBM73	Y (1-37)
FOFV01000013.1_21	3	GH92(217-730)	GH92	GH92	N
FOFV01000013.1_3	3	CBM48(114-203)+GH13_9(264-564)	CBM48+GH13_9	GH13+CBM48	N
FOFV01000014.1_109	2	AA2(90-193)	AA2	N	N
FOFV01000014.1_125	2	GT4(160-292)	GT4	N	N
FOFV01000014.1_156	3	GH20(159-480)	CBM5+GH20	GH20+CBM32+CBM5	Y (1-25)
FOFV01000014.1_166	2	GT2_Glycos_transf_2(5-157)	GT2	N	N
FOFV01000014.1_195	3	GH13_30(26-357)	GH13_30	GH13	N
FOFV01000014.1_222	2	GT2_Glyco_tranf_2_3(50-302)	GT2	N	N
FOFV01000014.1_267	3	GH46(34-247)	GH46	GH46+CBM32	Y (1-28)
FOFV01000015.1_101	3	GH16_3(42-305)+CBM6(324-458)	CBM6+GH16_3	CBM16+CBM6	Y (1-30)
FOFV01000015.1_116	3	GH20(139-459)	GH20	GH20+CBM32+CBM5	N
FOFV01000015.1_169	3	GH13_30(40-379)	GH13_30	GH13	N
FOFV01000015.1_205	3	GH38(249-505)	GH38	GH38	N
FOFV01000015.1_206	3	GH5_18(15-291)	GH5_18	GH5	N
FOFV01000015.1_239	3	GH13_13(108-457)+CBM41(709-801)+CBM41(879-973)+GH13_13(1243-1637)	CBM41+CBM48+GH13+GH13_13	GH13+CBM25+CBM41+CBM48+CBM68+CBM69	Y (1-24)
FOFV01000016.1_108	3	GT2_Glyco_tranf_2_3(271-492)	GT2	CE4+GH18+GT2	Y (1-30)
FOFV01000016.1_16	3	CBM16(33-143)+GH18(200-458)	CBM16+GH18	GH18+CBM16+CBM2+CBM5	Y (1-32)
FOFV01000016.1_207	3	GT1(8-383)	GT1	GT1	N
FOFV01000016.1_211	2	GT1(22-388)	N	GT1	N
FOFV01000017.1_26	3	GH92(245-744)	GH92	GH92+CBM13	Y (1-24)
FOFV01000017.1_97	2	GT2_Glycos_transf_2(45-162)	GT2	N	Y (1-24)
FOFV01000018.1_190	3	GH5_51(45-392)	GH5_51	GH5	Y (1-23)
FOFV01000018.1_74	3	AA3(2-488)	AA3_2	AA3	N
FOFV01000019.1_129	3	GH36(6-647)	GH36	GH36	N
FOFV01000019.1_35	3	GT1(30-377)	GT1	GT1	N
FOFV01000019.1_77	3	GT87(68-298)	GT87	GT87	N
FOFV01000020.1_29	2	CBM13(1171-1290)+CBM13(1259-1373)+CBM13(1384-1495)	CBM13	N	Y (1-28)
FOFV01000020.1_76	3	GH4(2-177)	GH4	GH4	N
FOFV01000021.1_1	3	GH13_16(30-362)	GH13_16	GH13	N
FOFV01000021.1_136	3	GH2(302-723)	GH2	GH2+CBM42+CBM67	Y (1-27)
FOFV01000021.1_27	2	GH93(34-355)	N	GH93	Y (1-26)
FOFV01000021.1_28	3	GH2(8-577)	GH2	GH2	N
FOFV01000021.1_36	3	CE3(35-222)+CBM42(245-381)	CBM42+CE3	CE3+CBM13+CBM2	Y (1-28)
FOFV01000021.1_37	3	GH2(58-498)+CBM42(635-773)+CBM42(796-935)	CBM42+GH2	GH2+CBM42+CBM67	Y (1-29)
FOFV01000021.1_38	3	GH76(204-502)	GH76	GH76	Y (1-25)
FOFV01000021.1_69	3	GH142(55-531)	GH142	GH142+CBM13	Y (1-24)
FOFV01000021.1_70	3	GT1(13-383)	GT1	GT1	N
FOFV01000021.1_81	3	GH13_32(58-320)	GH13_32	CBM20+CBM25	Y (1-27)
FOFV01000022.1_31	3	GH38(276-538)	GH38	GH38	N
FOFV01000022.1_4	3	GH76(236-540)	GH76	GH76	N
FOFV01000022.1_65	2	GT4(229-312)	N	GT4	N
FOFV01000022.1_85	3	GH43_5(33-309)	GH43_5	GH43	Y (1-21)
FOFV01000022.1_86	3	CBM13(43-173)+PL9_1(195-522)	CBM13+PL9_1	PL9+CBM35+CBM66	Y (1-43)
FOFV01000022.1_90	3	GH146(54-571)+CBM13(636-768)	CBM13+GH146	GH146+CBM13	Y (1-34)
FOFV01000022.1_91	3	CE1(44-234)+CBM2(317-416)	CBM2+CE1	CE1+CBM2	Y (1-29)
FOFV01000023.1_1	3	GH13_16(84-422)	GH13_16	GH13	N
FOFV01000023.1_10	3	CBM48(16-105)+GH13_11(182-531)	CBM48+GH13_11	GH13+GH77+CBM48	N
FOFV01000023.1_19	3	GH92(273-781)	GH92	GH92+CBM13+CBM32	Y (1-25)
FOFV01000023.1_2	3	GH13_3(227-447)	GH13_3	GH0+GH13	N
FOFV01000023.1_23	3	GT4(208-361)	GT4	GT4	N
FOFV01000023.1_24	3	GH57(12-387)	GH57	GH57	N
FOFV01000023.1_4	3	GT35(276-645)	GT35	GT35	Y (1-41)
FOFV01000023.1_47	3	CBM2(33-126)	CBM2+GH18	GH18	Y (1-29)
FOFV01000023.1_49	3	GH9(120-607)	GH9	GH9	Y (1-24)
FOFV01000024.1_39	3	CE1(56-229)+CBM13(304-422)	CBM13+CE0	CE1+CBM1+CBM13+CBM2	Y (1-30)
FOFV01000024.1_40	3	CE1(66-200)+CBM2(335-429)	CBM2+CE0	CE1+CBM13+CBM2	Y (1-32)
FOFV01000024.1_41	3	GH95(38-759)+CBM13(814-945)	CBM13+GH95	GH95+CBM13+CBM32+CBM51	Y (1-32)
FOFV01000024.1_42	3	GH43_29(29-309)+CBM6(330-451)	CBM6+GH43_29	GH43+GH64+CBM2+CBM22+CBM42+CBM6	Y (1-28)
FOFV01000024.1_43	3	GH10(41-330)+CBM2(354-443)	CBM2+GH10	GH10+CBM1+CBM13+CBM2+CBM9	Y (1-35)
FOFV01000024.1_50	3	GH12(103-247)	GH12	GH12+CBM2	Y (1-29)
FOFV01000025.1_104	3	GH95(277-678)	GH95	GH95	Y (1-30)
FOFV01000025.1_33	3	CE14(7-134)	CE14	CE14	N
FOFV01000025.1_52	2	GT2_Glycos_transf_2(5-157)	GT2	N	N
FOFV01000025.1_54	2	GT2_Glycos_transf_2(62-179)	GT2	N	N
FOFV01000025.1_62	2	GT2_Glycos_transf_2(13-99)	GT2+GT4	N	N
FOFV01000025.1_65	2	CE14(2-134)	N	CE14	N
FOFV01000025.1_90	3	CBM35(29-150)+GH5_2(271-513)	CBM35+GH5_2	GH5+CBM2+CBM35+CBM5+CBM73	Y (1-25)
FOFV01000026.1_78	3	GH23(67-177)	GH23	GH23	Y (1-27)
FOFV01000027.1_24	2	GT1(7-415)	N	GT1	N
FOFV01000027.1_28	3	CBM2(316-409)	CBM2	CBM2	N
FOFV01000027.1_55	2	GT1(5-402)	GT1	N	N
FOFV01000027.1_87	3	GH43_12(13-291)	GH43_12	GH43	N
FOFV01000027.1_88	2	CBM2(39-138)	CBM2	N	Y (1-35)
FOFV01000028.1_21	3	GH13_32(58-320)	GH13_32	CBM20+CBM25+CBM26	Y (1-27)
FOFV01000028.1_39	3	GT1(29-454)	GT1	GT1	N
FOFV01000031.1_23	3	GT4(219-370)	GT4	GT4	N
FOFV01000031.1_40	2	GT94(98-308)	GT4	N	N
FOFV01000031.1_42	3	GH130(260-484)	GH130	GH130	N
FOFV01000032.1_12	2	GH13(45-330)	GH13	N	N
FOFV01000032.1_13	3	GH63(406-842)	GH0	GH0	N
FOFV01000032.1_29	3	GH92(268-743)	GH92	GH92+CBM32	Y (1-23)
FOFV01000032.1_37	3	GT9(67-290)	GT9	GT9	N
FOFV01000032.1_43	3	GT9(80-305)	GT9	GT9	N
FOFV01000032.1_45	3	GT4(213-357)	GT4	GT4	N
FOFV01000032.1_9	3	GH15(252-612)	GH15	GH15	N
FOFV01000033.1_17	3	GT4(169-309)	GT4	GT4	N
FOFV01000033.1_2	2	GT4(361-521)	GT4	N	N
FOFV01000033.1_3	3	GT1(21-428)	GT1	GT1	Y (1-23)
FOFV01000033.1_41	2	GT2_Glycos_transf_2(5-130)	GT2	N	N
FOFV01000033.1_7	2	GT4(189-337)	GT4	N	N
FOFV01000033.1_9	2	GT53(26-714)	GT53	N	N
FOFV01000034.1_28	2	GT2_Glycos_transf_2(431-579)	GT2+GT4	N	N
FOFV01000034.1_31	3	CBM2(31-127)+PL31(241-443)	CBM2+PL31	PL31+CBM2	Y (1-27)
FOFV01000034.1_37	3	GH114(66-241)	GH114	GH114	Y (1-32)
FOFV01000034.1_42	3	GH4(4-179)	GH4	GH4	N
FOFV01000034.1_50	2	GH168(78-358)	GH0	N	Y (1-30)
FOFV01000035.1_1	3	PL6_2(29-363)	PL6_2	PL6	Y (1-25)
FOFV01000035.1_7	3	GH3(128-354)	GH3	GH3	Y (1-31)
FOFV01000037.1_7	3	GT4(187-342)	GT4	GT4	N
FOFV01000033.1_18	2	N	GH0	GH0	N
FOFV01000008.1_192	2	N	GH23	GH23	N
FOFV01000004.1_461	2	N	GH23	GH23	N
FOFV01000001.1_707	2	N	GH23	GH23+CBM50	N
FOFV01000032.1_44	2	N	GT4	GT0	N
FOFV01000001.1_1077	2	N	GT0+GT4	GT0	N
FOFV01000012.1_35	2	N	GT0	GT0	N
FOFV01000001.1_137	2	N	GT2	GT2	N
FOFV01000022.1_70	2	N	GT51	GT51	N
FOFV01000012.1_233	2	N	CBM12	CBM12	Y (1-27)
FOFV01000002.1_437	2	N	CBM5	CBM12+CBM5	Y (1-31)
FOFV01000012.1_170	2	N	PL31	CBM2	Y (1-27)
FOFV01000001.1_921	2	N	CBM32	CBM32	Y (1-22)
FOFV01000002.1_668	2	N	CBM32	CBM32	N
FOFV01000004.1_365	2	N	CBM2	CBM5	Y (1-30)
FOFV01000002.1_198	2	N	CBM2	CBM5	Y (1-29)
FOFV01000007.1_106	2	N	CBM32	CBM6	Y (1-31)

## Sheet: L. atacamensis 
CAZY enzymes identified by dbCAN2 meta-server of L. atacamensis DSM 45479
Gene ID	# of Tools	HMMER	DIAMOND	Hotpep	Signal Peptide
QLTT01000001.1_1008	2	GH43_29(30-300)+CBM13(302-400)	N	GH43+CBM13	Y (1-29)
QLTT01000001.1_1013	3	GH121(7-932)	GH121	GH121	Y (1-24)
QLTT01000001.1_1014	3	GH43_29(26-309)	GH43_29	GH43+CBM22+CBM6	Y (1-25)
QLTT01000001.1_1015	3	GH146(2-362)	GH146	GH146	N
QLTT01000001.1_1020	3	GH127(2-522)	GH127	GH127	N
QLTT01000001.1_1026	3	GH18(67-536)	CBM5+GH18	GH18+AA10+CBM12+CBM5+CBM73	Y (1-30)
QLTT01000001.1_1063	3	GH87(312-1238)	CBM32+GH87	GH87+CBM32+CBM35+CBM6	N
QLTT01000001.1_1064	3	GH87(171-1097)	CBM32+GH87	GH87+CBM32	Y (1-30)			9
QLTT01000001.1_1084	2	CE4(45-163)	N	CE4	Y (1-32)
QLTT01000001.1_1130	3	GH154(17-362)	GH154	GH154	N
QLTT01000001.1_1131	3	GH30_5(30-478)	GH30_5	GH30	Y (1-27)
QLTT01000001.1_1137	3	CE1(37-239)	CBM2+CE1	CE1+CBM2	Y (1-23)
QLTT01000001.1_1138	3	GH2(27-607)	GH2	GH2+CBM32+CBM6+CBM67+CBM71	Y (1-24)
QLTT01000001.1_1139	3	CE12(36-245)	CE12	CE12	Y (1-32)
QLTT01000001.1_1141	3	GH5_8(42-286)+CBM2(342-436)	CBM2+GH5_8	GH5+CBM10+CBM2	Y (1-30)
QLTT01000001.1_1143	3	GH6(42-298)+CBM2(343-441)	CBM2+GH6	GH6+CBM2	Y (1-29)
QLTT01000001.1_1144	3	CE2(139-350)	CBM2+CE2	CE2+CBM2	Y (1-31)
QLTT01000001.1_1146	3	GH35(18-335)	GH35	GH35	N
QLTT01000001.1_1147	3	GH43_37(131-375)+CBM61(435-574)+CBM35(590-709)	CBM35+CBM61+GH43_37	CBM35+CBM61	Y (1-30)
QLTT01000001.1_1148	3	PL9(25-419)	PL9_1	PL9	Y (1-28)
QLTT01000001.1_1149	3	PL26(37-894)	PL26	PL26	Y (1-28)
QLTT01000001.1_1150	3	CE12(45-267)	CE12	CE12	Y (1-26)
QLTT01000001.1_1152	3	GH31(230-659)	GH31	GH31	N
QLTT01000001.1_1159	3	GH2(4-732)	GH2	GH2	N
QLTT01000001.1_1163	2	CE4(31-145)	N	CE4+CBM2	Y (1-26)
QLTT01000001.1_1168	3	GH36(87-605)	GH36	GH36	N
QLTT01000001.1_1171	3	GH30_5(34-512)	CBM13+GH30_5	GH30+CBM13	Y (1-28)
QLTT01000001.1_1178	3	GH43_26(41-337)+CBM42(359-443)	CBM42+GH43_26	GH43+CBM42	Y (1-31)
QLTT01000001.1_1179	3	GH51(206-820)	GH51	GH51	Y (1-28)
QLTT01000001.1_1194	3	GH3(59-270)	GH3	GH3	N
QLTT01000001.1_1226	3	GT1(140-373)	GT1	GT1	N
QLTT01000001.1_1308	3	GH2(58-469)+CBM42(606-738)+CBM42(758-895)	CBM42+GH2	GH2+CBM42+CBM67	Y (1-26)
QLTT01000001.1_1339	3	CBM32(44-155)+GH8(215-558)	CBM32+GH8	GH8	Y (1-30)			9
QLTT01000001.1_1345	3	GH44(42-547)+CBM2(551-637)	CBM2+GH44	GH44+CBM2	Y (1-32)
QLTT01000001.1_1384	3	GH13_32(58-320)	GH13_32	CBM20+CBM25+CBM26	Y (1-27)
QLTT01000001.1_1430	2	AA10(32-168)	N	AA10+CBM12+CBM5	Y (1-32)
QLTT01000001.1_1450	3	GH65(324-686)	GH65	GH65	N
QLTT01000001.1_1452	3	GH64(28-385)	GH64	GH64+CBM13	Y (1-25)
QLTT01000001.1_1457	2	GT2_Glycos_transf_2(2-119)	N	GT2	N
QLTT01000001.1_1493	3	CBM2(34-130)	CBM2+GH18	GH18+CBM13+CBM16+CBM2+CBM5	Y (1-25)			7
QLTT01000001.1_1523	3	GH88(73-388)	GH88	GH88	Y (1-27)
QLTT01000001.1_1553	3	GH16_3(36-273)+CBM13(290-364)+CBM13(332-405)	CBM13+GH16_3	CBM11+CBM13+CBM32+CBM4+CBM56	Y (1-33)
QLTT01000001.1_1599	2	GT4(290-441)	GT4	N	N
QLTT01000001.1_1605	2	GH114(44-253)	GH0	N	Y (1-19)
QLTT01000001.1_1651	3	GH85(101-396)	GH85	GH85+CBM32	Y (1-35)
QLTT01000001.1_1652	3	CBM32(43-155)+CBM32(184-297)+GH16_3(323-568)	CBM32+GH16_3	CBM32	Y (1-31)
QLTT01000001.1_1663	3	GH1(2-438)	GH1	GH1	N
QLTT01000001.1_1688	3	GH28(90-459)	GH28	GH28	Y (1-34)
QLTT01000001.1_1689	3	GH28(82-439)	GH28	GH28	Y (1-29)
QLTT01000001.1_1690	2	GH31(228-666)	GH31	N	Y (1-24)			10
QLTT01000001.1_1702	3	GH27(133-366)+CBM51(524-664)	CBM51+GH27	GH27+CBM13+CBM35+CBM51	Y (1-23)
QLTT01000001.1_1704	3	GH95(287-689)	GH95	GH95	Y (1-28)
QLTT01000001.1_1711	3	GH13_10(97-411)	CBM48+GH13_10	GH13+CBM48	N
QLTT01000001.1_1714	3	GH13_26(25-145)+GH13_26(145-249)	GH13_26	GH13	N
QLTT01000001.1_1715	3	CBM48(10-99)+GH13_11(176-527)	CBM48+GH13_11	GH13+GH77+CBM41+CBM48	N
QLTT01000001.1_1718	3	GH77(134-585)	GH77	GH77	N
QLTT01000001.1_1731	3	GT51(68-257)	GT51	GT51	N
QLTT01000001.1_1735	3	GT1(34-423)	GT1	GT1	N
QLTT01000001.1_1745	3	GH105(50-380)	GH105	GH105	Y (1-30)
QLTT01000001.1_29	3	CBM13(47-177)+PL9_1(205-532)	CBM13+PL9_1	PL9+CBM35+CBM66	Y (1-43)
QLTT01000001.1_30	3	CBM35(32-152)+PL1_7(207-393)	CBM35+PL1	PL1+CBM13+CBM66	Y (1-28)
QLTT01000001.1_31	3	PL1(77-256)	PL1	PL1+CBM66	Y (1-32)
QLTT01000001.1_315	3	CE3(34-224)+CBM13(239-362)	CBM13+CE3	CE3+CBM13+CBM2	Y (1-28)
QLTT01000001.1_320	3	GH1(2-449)	GH1	GH1	N
QLTT01000001.1_36	2	GT2_Glycos_transf_2(8-156)	GT2	N	N
QLTT01000001.1_4	3	GT4(189-330)	GT4	GT4	N
QLTT01000001.1_425	3	GH5(31-295)+CBM13(337-470)	CBM13	GH0+CBM13	Y (1-31)
QLTT01000001.1_449	3	GH5_8(46-296)	CBM2+CE3+GH5_8	GH5+CBM10+CBM2	Y (1-32)
QLTT01000001.1_459	3	GH2(19-816)	GH2	GH2+CBM51+CBM67	N
QLTT01000001.1_535	3	CBM3(32-112)+GH16(198-425)	CBM3+GH0	GH0+CBM3+CBM5	Y (1-26)
QLTT01000001.1_536	3	GH20(132-432)	GH20	GH20	N
QLTT01000001.1_556	3	AA10(32-208)	AA10+CBM12	AA10+CBM12+CBM2	Y (1-32)
QLTT01000001.1_597	3	GT87(68-305)	GT87	GT87	N
QLTT01000001.1_598	3	GT87(72-309)	GT87	GT87	N
QLTT01000001.1_607	3	CBM35(130-255)+CBM35(280-399)+GH31(466-908)	CBM35+GH31	GH31+CBM13+CBM35	Y (1-25)
QLTT01000001.1_633	3	GH27(150-406)	GH27	GH27	Y (1-24)
QLTT01000001.1_634	3	GH95(40-750)	GH95	GH95	Y (1-29)
QLTT01000001.1_636	3	GH30_3(59-492)+CBM32(509-617)	CBM32+GH30_3	GH30+CBM13	Y (1-27)
QLTT01000001.1_637	3	GH30_3(60-465)+CBM13(482-599)	CBM13+GH30_3	GH30+CBM13	Y (1-30)
QLTT01000001.1_688	3	GT4(211-359)	GT4	GT4	N
QLTT01000001.1_690	3	GT9(74-301)	GT9	GT9	N
QLTT01000001.1_696	3	GT9(67-266)	GT9	GT9	N
QLTT01000001.1_701	3	GH92(268-741)	GH92	GH92+CBM32	Y (1-23)
QLTT01000001.1_735	3	GH5_4(66-369)	GH5_4	GH5+CBM2+CBM3	Y (1-32)
QLTT01000001.1_739	3	GH43_22(169-385)+GH43_34(735-1004)	GH43_22+GH43_34	GH43	Y (1-26)
QLTT01000001.1_743	3	PL1(70-247)	PL1	PL1+CBM13+CBM66	Y (1-27)
QLTT01000001.1_744	3	PL3_4(33-227)	PL3_4	PL3+CBM13+CBM66+CBM84	Y (1-24)
QLTT01000001.1_749	3	PL1_6(148-357)+CE8(441-733)	CE8+PL1_6	CE8+PL1	Y (1-37)
QLTT01000001.1_772	3	GH63(200-543)	GH63	GH63	N
QLTT01000001.1_780	3	CBM67(161-306)+CBM67(313-483)+GH78(506-1006)	CBM67+GH78	GH78+CBM67	Y (1-27)
QLTT01000001.1_787	3	GH42(18-388)	GH42	GH42	N
QLTT01000001.1_792	3	GH53(38-367)	GH53	GH53+CBM61	Y (1-33)
QLTT01000001.1_794	3	CE12(137-330)	CE12	CE12	Y (1-26)
QLTT01000001.1_795	3	GH43_24(50-286)	CBM13+GH43_24	GH43+CBM13+CBM35	Y (1-24)
QLTT01000001.1_796	3	CE3(72-267)+GH5_8(291-541)+CBM2(688-790)	CBM2+CE3+GH5_8	CE3+GH18+GH5+CBM10+CBM12+CBM13+CBM2+CBM5	N
QLTT01000001.1_797	3	GH5_8(1-182)	CBM2+CE3+GH5_8	GH5+CBM10+CBM2	N
QLTT01000001.1_798	3	GH43_22(478-695)	GH43_22+GH43_34	GH43	Y (1-32)
QLTT01000001.1_807	3	GH95(42-770)	GH95	GH95+CBM13+CBM32+CBM51	Y (1-35)
QLTT01000001.1_809	3	GH146(366-775)	GH146	GH146	Y (1-33)
QLTT01000001.1_813	2	CBM32(12-132)	N	CBM32	N
QLTT01000001.1_814	3	GH43_5(38-314)	GH43_5	GH43	Y (1-24)
QLTT01000001.1_815	3	GH43_23(83-277)+CBM42(315-449)	CBM42+GH43_23	GH43+CBM42	Y (1-39)
QLTT01000001.1_816	3	GH43_26(35-335)+CBM42(356-476)	CBM42+GH43_26	GH43+CBM42	Y (1-30)
QLTT01000001.1_817	3	CBM13(29-121)+GH43_26(175-462)	CBM13+GH43_26	GH43+CBM13	Y (1-27)
QLTT01000001.1_818	3	GH95(2-440)	GH95	GH95	N
QLTT01000001.1_819	3	GH42(17-377)	GH42	GH42	N
QLTT01000001.1_821	3	GH3(45-275)	CBM6+GH3	GH3+CBM6	N
QLTT01000001.1_822	3	PL11(346-760)	PL11_1	CE12+PL11+CBM2+CBM35	N
QLTT01000001.1_823	3	CE2(148-330)	CE2	CE2	Y (1-25)
QLTT01000001.1_824	3	CE7(4-316)	CE7	CE7	N
QLTT01000001.1_825	3	PL9_1(23-350)	CBM35+PL9_1	PL9+CBM35+CBM66	Y (1-23)
QLTT01000001.1_826	3	PL11(26-578)	PL11_1	CE12+PL11+CBM2+CBM35	Y (1-19)
QLTT01000001.1_827	2	GH12(90-228)	N	GH12	Y (1-28)
QLTT01000001.1_829	3	GH74(87-199)+GH74(576-683)+CBM2(788-888)	CBM2+GH74	GH74+CBM1+CBM13+CBM2+CBM3	Y (1-33)
QLTT01000001.1_830	3	GH30_5(32-505)	CBM13+GH30_5	GH30+CBM13	Y (1-23)
QLTT01000001.1_831	3	PL42(54-352)	PL42	GH145	Y (1-28)
QLTT01000001.1_832	3	GH2(65-593)+GH2(816-1113)	GH2	GH2+CBM51+CBM67	Y (1-24)
QLTT01000001.1_833	2	GH16_10(54-253)	GH16_10	N	Y (1-35)
QLTT01000001.1_850	3	GH38(104-407)	GH38	GH38	N
QLTT01000001.1_852	3	GH43_12(5-289)	GH43_12	GH43	N
QLTT01000001.1_853	3	GH10(40-337)	GH10	GH10+CBM1+CBM2+CBM22	Y (1-32)
QLTT01000001.1_854	3	GH115(40-692)	GH115	GH115	Y (1-30)
QLTT01000001.1_859	3	GH3(106-325)	GH3	GH3	N
QLTT01000001.1_883	2	PL29(99-350)	CBM12	N	Y (1-24)
QLTT01000001.1_898	3	GH18(38-295)	GH18	GH18+CBM12+CBM16+CBM5	Y (1-26)
QLTT01000001.1_921	3	GH18(38-304)+CBM13(328-399)+CBM13(370-443)	CBM13+GH18	GH18+CBM13	Y (1-32)
QLTT01000001.1_932	3	GT2_Glycos_transf_2(14-177)	GT2	GT2	N
QLTT01000001.1_963	3	GH13_16(27-373)	GH13_16	GH13	N
QLTT01000001.1_993	3	AA5_2(5-326)	AA5_2+CBM32	AA5+CBM13+CBM32	N
QLTT01000002.1_1003	3	GH18(40-422)	GH18	GH18+CBM12+CBM2+CBM5	Y (1-28)
QLTT01000002.1_104	3	GH1(2-413)	GH1	GH1	N
QLTT01000002.1_1086	3	GT4(203-330)	GT4	GT4	N
QLTT01000002.1_1090	3	GT2_Glycos_transf_2(12-192)	GT2	GT2	N
QLTT01000002.1_1091	3	GT4(200-347)	GT4	GT4	N
QLTT01000002.1_1092	3	GT4(160-291)	GT4	GT4	N
QLTT01000002.1_1093	2	GT2_Glycos_transf_2(6-155)	GT2	N	N
QLTT01000002.1_1103	3	GT2_Glyco_tranf_2_3(13-222)	GT2	GT0	N
QLTT01000002.1_1167	3	GH28(53-387)	GH28	GH28	Y (1-25)
QLTT01000002.1_1221	3	GH95(91-693)	GH95	GH95	Y (1-30)
QLTT01000002.1_217	3	GT51(153-324)	GT51	GT51	N
QLTT01000002.1_269	3	GH63(435-879)	GH0	GH0	N
QLTT01000002.1_349	3	GH76(46-333)	GH76	GH76	N
QLTT01000002.1_359	3	GH18(30-371)	GH18	GH18+CBM12+CBM5	Y (1-24)
QLTT01000002.1_364	3	CE9(12-378)	CE9	CE9	N
QLTT01000002.1_422	3	GH25(61-245)	GH25	GH25	Y (1-22)
QLTT01000002.1_429	3	GH15(210-579)	GH15	GH15	Y (1-21)
QLTT01000002.1_430	3	GH2(51-723)	GH2	GH2	Y (1-29)
QLTT01000002.1_435	3	PL29(58-367)	PL29	PL0	N
QLTT01000002.1_475	3	CBM2(34-122)+CBM2(143-230)+GH18(425-833)	CBM2+GH18	GH18+CBM12+CBM16+CBM2+CBM5	Y (1-24)
QLTT01000002.1_601	3	GT4(222-370)	GT4	GT4	N
QLTT01000002.1_680	3	GT4(189-319)	GT4	GT4	N
QLTT01000002.1_681	3	GT4(197-341)	GT4	GT4	N
QLTT01000002.1_78	2	GT4(456-574)	GT4	N	N
QLTT01000002.1_843	3	GT2_Glycos_transf_2(9-169)	GT2	GT2	N
QLTT01000002.1_927	3	GH18(37-399)	GH18	GH18+CBM12+CBM2+CBM5+CBM73	Y (1-27)
QLTT01000003.1_105	3	GT1(165-367)	GT1	GT1	N
QLTT01000003.1_106	2	GT1(152-338)	GT1	N	N
QLTT01000003.1_133	3	GH16_3(37-301)	GH16_3	CBM6	Y (1-25)
QLTT01000003.1_143	3	GH36(57-629)	GH36	GH36	N
QLTT01000003.1_178	3	GT1(13-373)	GT1	GT1	N
QLTT01000003.1_181	3	GH3(72-299)	GH3	GH3	N
QLTT01000003.1_200	3	GH27(186-423)	CBM35+GH27	GH27+CBM35	Y (1-23)
QLTT01000003.1_203	3	GH95(238-695)	GH95	GH95+CBM13+CBM51	N
QLTT01000003.1_204	2	CE7(3-288)	N	CE7	N
QLTT01000003.1_221	3	CBM32(387-466)+GH2(436-821)	CBM32+GH2	GH2+CBM32	N
QLTT01000003.1_231	3	GH6(37-287)	GH6	GH6+CBM2+CBM4	Y (1-22)
QLTT01000003.1_240	3	PL31(642-844)	PL31	PL31+CBM2	Y (1-27)
QLTT01000003.1_253	3	GT1(20-356)	GT1	GT1	N
QLTT01000003.1_264	3	GH95(5-711)	GH95	GH95+CBM13+CBM32+CBM51	N
QLTT01000003.1_306	2	GH12(90-227)	N	GH12	Y (1-27)
QLTT01000003.1_311	3	CE7(5-317)	CE7	CE7	N
QLTT01000003.1_312	3	GH3(64-303)	GH3	GH3+CBM6	N
QLTT01000003.1_317	3	GH31(216-671)	GH31	GH31	N
QLTT01000003.1_318	3	GH42(14-378)	GH42	GH42	N
QLTT01000003.1_319	3	GH36(56-586)	GH36	GH36	N
QLTT01000003.1_320	3	GH43_12(3-278)	GH43_12	GH43	N
QLTT01000003.1_321	3	CBM2(42-141)+GH5_4(174-450)+CBM46(480-565)	CBM2+CBM46+GH5_4	GH5+CBM1+CBM2+CBM46	Y (1-38)
QLTT01000003.1_327	3	CBM2(34-132)+CE2(253-464)	CBM2+CE2	CE2+CBM2	Y (1-31)
QLTT01000003.1_328	2	CBM63(183-250)	N	CBM63	N
QLTT01000003.1_329	3	CBM2(30-129)+GH48(327-953)	CBM2+GH48	GH48+CBM2+CBM3	Y (1-24)
QLTT01000003.1_330	3	AA10(28-211)+CBM2(314-414)	AA10+CBM2	AA10+CBM12+CBM2+CBM73	Y (1-28)
QLTT01000003.1_332	3	CBM2(37-136)+GH6(181-523)	CBM2+GH6	GH6+CBM2+CBM3	Y (1-34)
QLTT01000003.1_333	3	GH146(30-290)+GH146(298-459)	GH146	GH146	N
QLTT01000003.1_335	3	CE1(61-195)+CBM13(320-439)	CBM13+CE0	CE1+CBM13+CBM2	Y (1-40)
QLTT01000003.1_336	3	CE1(61-233)+CBM13(311-429)	CBM13+CE0	CE1+CBM1+CBM13+CBM2	Y (1-32)
QLTT01000003.1_337	3	CE1(60-196)+CBM2(331-426)	CBM2+CE0	CE1+CBM13+CBM2	Y (1-51)
QLTT01000003.1_338	3	GH95(1-297)+CBM13(341-437)	CBM13+GH95	GH95+CBM13+CBM32	N
QLTT01000003.1_341	3	CE1(53-237)+CBM2(337-436)	CBM2+CE1	CE1+CBM1+CBM2	Y (1-38)
QLTT01000003.1_342	3	GH43_29(29-309)+CBM6(330-451)	CBM6+GH43_29	GH43+CBM2+CBM22+CBM42+CBM6	Y (1-28)
QLTT01000003.1_343	3	GH10(41-335)+CBM2(364-452)	CBM2+GH10	GH10+CBM1+CBM13+CBM2+CBM9	Y (1-35)
QLTT01000003.1_344	3	GH6(63-322)+CBM2(358-456)	CBM2+GH6	GH6+CBM2	Y (1-53)
QLTT01000003.1_346	3	GH141(38-592)+CBM13(666-788)	CBM13+GH141	GH141+CBM13	Y (1-34)
QLTT01000003.1_349	3	CE3(7-194)+CBM2(211-301)	CBM2+CE3	CE3+CBM13+CBM2	N
QLTT01000003.1_350	3	CBM2(42-142)+GH62(170-456)	CBM2+GH62	GH62+CBM2	Y (1-30)
QLTT01000003.1_351	3	GH27(142-385)+CBM13(417-542)	CBM13+GH27	GH27+CBM13+CBM35+CBM51	Y (1-31)
QLTT01000003.1_352	3	CBM2(32-131)+GH43_36(159-423)	CBM2+GH43_36	GH43	Y (1-29)
QLTT01000003.1_358	3	CBM4(36-158)+GH9(283-741)+CBM2(762-855)	CBM2+CBM4+GH9	GH9+CBM2+CBM4	Y (1-31)
QLTT01000003.1_360	3	CBM13(453-596)	CBM13+GH39	GH39+CBM13	Y (1-27)
QLTT01000003.1_361	3	GH95(51-782)+CBM13(808-908)+CBM13(866-954)	CBM13+GH95	GH95+CBM13	Y (1-35)
QLTT01000003.1_396	3	GH42(14-391)	GH42	GH42	N
QLTT01000003.1_398	3	GH1(5-453)	GH1	GH1	N
QLTT01000003.1_403	3	GH9(35-471)+CBM3(746-823)	CBM3+GH9	GH18+GH9+CBM12+CBM13+CBM2+CBM20+CBM3+CBM5	Y (1-31)
QLTT01000003.1_404	3	CBM2(43-142)+GH5_4(189-467)+CBM46(496-582)	CBM2+CBM46+GH5_4	GH5+CBM2+CBM46	Y (1-40)
QLTT01000003.1_405	3	GH3(103-328)+CBM6(617-739)	CBM6+GH3	GH3+GH30+CBM11+CBM2+CBM32+CBM6	Y (1-24)
QLTT01000003.1_410	3	GH2(302-713)	GH2	GH2+CBM42+CBM67	Y (1-27)
QLTT01000003.1_45	3	CBM2(35-133)+GH18(169-535)	CBM2+GH18	GH18+CBM12+CBM2+CBM5+CBM73	Y (1-37)
QLTT01000003.1_469	3	GH10(41-334)	CBM2+GH10	GH10+CBM1+CBM13+CBM2	Y (1-35)
QLTT01000003.1_490	3	CBM13(52-190)+GH62(206-476)	CBM13+GH62	GH62+CBM1+CBM13	Y (1-46)
QLTT01000003.1_506	3	CBM42(33-160)+GH43_34(173-449)	CBM42+GH43_34	GH43+CBM42	Y (1-25)
QLTT01000003.1_507	3	GH43_22(79-288)+CBM42(349-479)	CBM42+GH43_22	GH43+CBM42	Y (1-30)
QLTT01000003.1_529	3	GH11(55-229)	GH11	GH11+CBM1+CBM2	Y (1-39)
QLTT01000003.1_537	3	CBM13(30-121)+CBM13(98-173)+GH62(179-448)	CBM13+GH62	GH62+CBM1+CBM13	Y (1-28)
QLTT01000003.1_609	2	CBM32(270-391)	N	CBM32	Y (1-28)
QLTT01000003.1_636	3	GH32(37-274)+CBM38(285-365)+CBM38(379-505)	CBM38+GH32	GH32+CBM38+CBM66	Y (1-25)
QLTT01000003.1_676	3	GT1(7-411)	GT1	GT1	N
QLTT01000003.1_699	3	CBM13(302-435)	CBM13	CBM13	Y (1-33)
QLTT01000003.1_700	3	CBM35(40-159)+PL11(170-745)	CBM35+PL11_1	CE12+PL11+CBM2+CBM35	Y (1-30)
QLTT01000003.1_701	3	CBM32(54-160)+GH53(182-532)	CBM32+GH53	GH53	Y (1-33)
QLTT01000003.1_746	2	CBM13(3-122)	N	CBM13	N
QLTT01000003.1_751	3	CBM6(687-812)+CBM13(823-942)	CBM13+CBM6	CBM13+CBM32+CBM57+CBM6	Y (1-33)
QLTT01000003.1_752	3	CBM13(447-565)	CBM13	CBM13+CBM32+CBM6	Y (1-31)
QLTT01000003.1_753	3	GH54(41-360)+CBM13(373-496)	CBM13+GH54	GH54+CBM13+CBM42	Y (1-37)
QLTT01000003.1_757	3	CBM6(903-1029)+CBM13(1047-1163)	CBM13+CBM6	CBM13+CBM32+CBM57+CBM6	Y (1-31)
QLTT01000003.1_78	2	AA10(29-169)	N	AA10+CBM12	Y (1-29)
QLTT01000004.1_116	3	CBM32(48-165)	CBM32	CBM13+CBM2+CBM35	Y (1-31)
QLTT01000004.1_278	3	GH29(29-333)+CBM32(442-560)+CBM35(588-709)	CBM32+GH29	GH29+CBM32+CBM35	Y (1-28)
QLTT01000004.1_286	3	GH28(82-436)	GH28	GH28	Y (1-33)
QLTT01000004.1_306	3	CBM56(16-116)+CBM56(136-202)+GH55(444-735)	CBM56+GH55	GH55+CBM13+CBM32+CBM56	Y (1-26)
QLTT01000004.1_394	3	GH39(202-361)	GH0	GH0	N
QLTT01000004.1_440	2	GT2_Glyco_tranf_2_3(59-288)	GT2	N	N
QLTT01000004.1_477	2	GH16_24(20-252)	GH16_24	N	N
QLTT01000004.1_478	2	GH3(87-326)	CBM6+GH3	N	N
QLTT01000004.1_497	3	GH146(69-586)+CBM13(651-782)	CBM13+GH146	GH146+CBM13	Y (1-49)
QLTT01000004.1_505	3	AA10(37-218)	AA10	AA10+CBM2	Y (1-37)
QLTT01000004.1_506	3	CE1(43-241)	CE1	CE1+CBM2	Y (1-29)
QLTT01000004.1_596	3	GT87(98-328)	GT87	GT87	N
QLTT01000004.1_606	3	GH5_43(39-397)	GH5_43	GH5	Y (1-23)
QLTT01000004.1_630	3	GH154(17-348)	GH154	GH154	N
QLTT01000004.1_635	3	CBM4(32-143)+GH9(264-684)	CBM4+GH9	GH9+CBM2+CBM4	Y (1-27)
QLTT01000004.1_636	3	GH6(34-287)	GH6	GH6+CBM2+CBM4	Y (1-21)
QLTT01000004.1_676	3	GH3(142-372)	GH3	GH3+CBM2+CBM6	Y (1-25)
QLTT01000004.1_682	3	CBM13(276-408)	CBM13	CBM13	Y (1-28)
QLTT01000004.1_683	2	AA10(22-191)	N	AA10	Y (1-22)
QLTT01000004.1_691	3	GH19(153-353)	CBM12+GH19	GH19+CBM12+CBM13+CBM18+CBM5	Y (1-37)
QLTT01000004.1_692	3	GH19(29-229)	GH19	GH19+CBM12+CBM13+CBM5	Y (1-26)
QLTT01000004.1_695	3	GH92(205-728)	GH92	GH92+CBM13	N
QLTT01000004.1_743	3	CE14(7-134)	CE14	CE14	N
QLTT01000005.1_1	3	PL6_2(32-364)	PL6_2	PL6	Y (1-26)
QLTT01000005.1_123	3	GH13_30(40-379)	GH13_30	GH13	N
QLTT01000005.1_184	3	GH20(185-505)	GH20	GH20+CBM5	Y (1-29)
QLTT01000005.1_2	3	PL6_2(29-363)	PL6_2	PL6+CBM32	Y (1-25)
QLTT01000005.1_201	3	GH16_3(42-305)+CBM6(323-457)	CBM6+GH16_3	CBM6	Y (1-30)
QLTT01000005.1_217	3	GH97(51-605)	GH97	GH97+CBM51	Y (1-30)
QLTT01000005.1_260	3	GT4(208-363)	GT4	GT4	N
QLTT01000005.1_366	3	GH27(136-368)+CBM51(525-663)	CBM51+GH27	GH27+CBM13+CBM35+CBM51	Y (1-27)
QLTT01000005.1_378	2	GH46(30-245)	N	GH46+CBM32	Y (1-26)
QLTT01000005.1_379	3	GH46(32-247)	GH46	GH46+CBM32	Y (1-28)
QLTT01000005.1_391	3	GH27(141-373)+CBM51(412-549)	CBM51+GH27	GH27+CBM13+CBM35+CBM51	Y (1-32)
QLTT01000005.1_392	3	GH95(111-696)	GH95	GH95	N
QLTT01000005.1_396	3	GH97(37-600)+CBM51(721-867)	CBM51+GH97	GH97	Y (1-30)
QLTT01000005.1_430	2	GT2_Glyco_tranf_2_3(50-302)	GT2	N	N
QLTT01000005.1_46	3	GH13_13(108-457)+CBM41(709-800)+CBM41(879-973)+GH13_13(1243-1637)	CBM41+CBM48+GH13+GH13_13	GH13+CBM25+CBM41+CBM48+CBM68+CBM69	Y (1-24)
QLTT01000005.1_460	3	GH13_30(26-357)	GH13_30	GH13	N
QLTT01000005.1_487	2	GT2_Glycos_transf_2(8-163)	GT2	N	N
QLTT01000005.1_496	3	GH20(159-480)	CBM5+GH20	GH20+CBM32+CBM5	Y (1-25)
QLTT01000005.1_527	2	GT4(161-292)	GT4	N	N
QLTT01000005.1_540	2	AA2(94-197)+AA2(470-737)	AA2	N	N
QLTT01000005.1_592	3	CBM13(35-134)+GH74(280-385)	CBM13+GH74	GH74+CBM1+CBM13+CBM2	Y (1-53)
QLTT01000005.1_7	3	GH3(128-354)	GH3	GH3	Y (1-31)
QLTT01000005.1_86	3	GH5_18(15-291)	GH5_18	GH5	N
QLTT01000005.1_87	3	GH38(249-505)	GH38	GH38	N
QLTT01000006.1_172	3	GT4(187-348)	GT4	GT4	N
QLTT01000006.1_191	3	GT81(12-299)	GT81	GT81	N
QLTT01000006.1_208	3	CE14(10-149)	CE14	CE14	N
QLTT01000006.1_22	3	CBM48(22-112)+GH13_11(188-541)	CBM48+GH13_11	GH13+GH77+CBM41+CBM48	N
QLTT01000006.1_232	3	GT87(62-288)	GT87	GT87	N
QLTT01000006.1_283	3	CE14(8-142)	CE14	CE14	N
QLTT01000006.1_310	2	GT4(177-314)	GT4	N	N
QLTT01000006.1_314	3	GT4(182-322)	GT4	GT4	N
QLTT01000006.1_315	2	GT4(187-321)	GT4	N	N
QLTT01000006.1_318	2	GT2_Glycos_transf_2(32-196)	GT2	N	N
QLTT01000006.1_350	3	GH23(139-277)	GH23	GH23	Y (1-21)
QLTT01000006.1_367	3	GH23(123-265)	GH23	GH23	N
QLTT01000006.1_402	3	GT39(10-260)	GT39	GT39	N
QLTT01000006.1_430	3	GH42(9-378)	GH42	GH42	N
QLTT01000006.1_457	3	CBM32(945-1061)	CBM32	CBM32	Y (1-29)
QLTT01000006.1_613	3	GH20(86-409)	GH20	GH20	N
QLTT01000006.1_7	3	GT4(213-347)	GT4	GT4	N
QLTT01000007.1_122	3	GT2_Glyco_tranf_2_3(271-492)	GT2	CE4+GH18+GT2	N
QLTT01000007.1_18	3	CBM16(33-141)+GH18(193-420)	CBM16+GH18	GH18+CBM16+CBM2+CBM5	Y (1-32)
QLTT01000007.1_263	3	GT4(187-342)	GT4	GT4	N
QLTT01000007.1_375	3	GH4(3-178)	GH4	GH4	N
QLTT01000008.1_12	2	GT2_Glycos_transf_2(8-97)	GT2+GT4	N	N
QLTT01000008.1_237	3	GH2(46-1050)+CBM51(1280-1417)	CBM51+GH2	GH2+CBM51+CBM67	Y (1-22)
QLTT01000008.1_27	3	GH97(32-583)+CBM51(720-841)	CBM51+GH97	GH97+CBM51	Y (1-24)
QLTT01000008.1_277	3	GH5_2(63-305)	GH5_2	GH5+CBM2+CBM5+CBM73	Y (1-30)
QLTT01000008.1_278	3	GH5_2(53-298)	GH5_2	GH5+CBM2+CBM5+CBM73	Y (1-30)
QLTT01000008.1_28	3	GH10(42-360)	GH10	GH10+CBM2	Y (1-27)
QLTT01000008.1_328	3	GH29(28-337)	CBM32+CBM35+GH29	GH29+CBM32+CBM35	Y (1-32)
QLTT01000008.1_334	3	CBM2(31-126)+GH18(160-426)	CBM2+GH18	GH18+CBM12+CBM16+CBM5+CBM73	Y (1-28)
QLTT01000008.1_340	3	CBM13(31-158)+GH55(396-684)	CBM13+GH55	GH55+CBM13+CBM32+CBM56+CBM6	Y (1-26)
QLTT01000008.1_347	2	GH79(57-414)	GH79	N	Y (1-22)
QLTT01000008.1_361	3	CBM35(29-148)+GH105(178-482)	CBM35+GH105	GH105+CBM35	Y (1-25)
QLTT01000008.1_362	3	CBM32(590-668)	CBM32	CBM32	Y (1-25)
QLTT01000008.1_363	3	GH97(23-581)+CBM51(712-850)	CBM51+GH97	CBM51	Y (1-21)
QLTT01000008.1_382	3	GH13_30(28-360)	GH13_30	GH13	N
QLTT01000008.1_391	3	GH1(7-448)	GH1	GH1	N
QLTT01000008.1_406	3	GT87(53-281)	GT87	GT87	N
QLTT01000008.1_46	3	CBM35(28-149)+GH5_2(267-511)	CBM35+GH5_2	GH5+CBM2+CBM35+CBM5	Y (1-24)
QLTT01000008.1_73	3	GH95(204-642)	GH95	GH95	N
QLTT01000008.1_8	2	GT2_Glycos_transf_2(2-138)	GT2	N	N
QLTT01000009.1_183	3	GT1(86-312)	GT1	GT1	N
QLTT01000009.1_275	3	CBM13(323-396)	CBM13	CBM13	N
QLTT01000009.1_83	3	GT28(196-352)	GT28	GT28	N
QLTT01000009.1_90	2	GH168(76-350)	GH0	N	Y (1-28)
QLTT01000010.1_102	3	GT87(68-298)	GT87	GT87	N
QLTT01000010.1_158	3	GT1(41-379)	GT1	GT1	N
QLTT01000010.1_195	3	GH16_3(47-309)+CBM32(338-451)+CBM12(471-504)	CBM6+GH16_3	CBM6	Y (1-25)
QLTT01000010.1_287	3	GH1(15-465)	GH1	GH1	N
QLTT01000010.1_44	3	GH36(6-646)	GH36	GH36	N
QLTT01000011.1_102	3	GH92(603-1130)	CBM32+GH92	GH92+CBM0+CBM32	Y (1-33)
QLTT01000011.1_17	3	GT2_Glycos_transf_2(13-176)	GT2	GT2	N
QLTT01000011.1_183	2	GT2_Glyco_tranf_2_3(48-280)	GT2	N	N
QLTT01000011.1_194	3	GH47(71-479)	GH47	GH47	Y (1-28)
QLTT01000011.1_195	3	GH92(218-731)	GH92	GH92	N
QLTT01000011.1_215	3	CBM48(114-203)+GH13_9(264-564)	CBM48+GH13_9	GH13+CBM48	N
QLTT01000011.1_217	3	GH13_16(72-428)	GH13_16	GH13	N
QLTT01000011.1_218	3	GH13_3(166-386)	GH13_3	GH0+GH13	N
QLTT01000011.1_220	3	GT35(290-659)	GT35	GT35	N
QLTT01000011.1_226	3	CBM48(16-105)+GH13_11(182-531)	CBM48+GH13_11	GH13+GH77+CBM48	N
QLTT01000011.1_236	3	GH92(273-781)	GH92	GH92+CBM13+CBM32	Y (1-25)
QLTT01000011.1_241	3	GT4(210-361)	GT4	GT4	N
QLTT01000011.1_242	3	GH57(12-388)	GH57	GH57	N
QLTT01000011.1_272	3	GH9(120-607)	GH9	GH9	Y (1-24)
QLTT01000012.1_173	2	GH114(81-252)	GH114	N	Y (1-41)
QLTT01000012.1_182	3	GH88(68-384)	GH88	GH88	Y (1-25)
QLTT01000012.1_210	3	GH3(104-337)	GH3	GH3	Y (1-23)
QLTT01000012.1_211	2	GH171(48-400)	GH171	N	Y (1-25)
QLTT01000012.1_249	3	GT51(59-248)	GT51	GT51	Y (1-26)
QLTT01000012.1_281	3	CBM32(42-156)	CBM32	CBM32	Y (1-31)
QLTT01000012.1_43	3	GH3(60-275)	GH3	GH3	N
QLTT01000012.1_45	3	CE9(11-377)	CE9	CE9	N
QLTT01000012.1_66	3	GH4(2-176)	GH4	GH4	N
QLTT01000012.1_80	3	GT20(7-471)	GT20	GT20	N
QLTT01000012.1_81	3	GH15(477-837)	GH15	GH15	N
QLTT01000013.1_127	3	GT4(190-331)	GT4	GT4	N
QLTT01000013.1_175	3	CBM35(39-160)+CBM35(172-290)	CBM35	GH18+CBM12+CBM13+CBM2+CBM35+CBM5	Y (1-35)
QLTT01000013.1_257	2	GT4(473-623)	GT4	N	Y (1-20)
QLTT01000014.1_23	2	GT4(170-308)	GT4	N	N
QLTT01000015.1_17	3	AA3(2-490)	AA3_2	AA3	N
QLTT01000016.1_25	2	GH23(67-176)	GH23	N	Y (1-27)
QLTT01000017.1_13	2	GT2_Glycos_transf_2(15-140)	GT2	N	N
QLTT01000017.1_18	3	GT2_Glyco_tranf_2_3(164-419)	GT2	GT2	N
QLTT01000017.1_19	3	GT2_Glyco_tranf_2_3(172-409)	GT2	GT2	N
QLTT01000018.1_50	3	GT1(35-357)	GT1	GT1	N
QLTT01000018.1_54	2	GT2_Glycos_transf_2(39-194)	GT2	N	Y (1-22)
QLTT01000019.1_18	3	GH5_51(38-385)	GH5_51	GH5	Y (1-23)
QLTT01000006.1_85	2	N	GH18	GH18+CBM13+CBM2+CBM5	Y (1-25)
QLTT01000006.1_396	2	N	GH23	GH23+CBM50	N
QLTT01000002.1_400	2	N	GH23	GH23	N
QLTT01000002.1_713	2	N	GH23	GH23	N
QLTT01000001.1_26	2	N	GH3	GH3	N
QLTT01000001.1_777	2	N	CBM35+GH39	GH39+CBM35	Y (1-27)
QLTT01000001.1_1164	2	N	CBM35+GH39	GH39+CBM35	Y (1-25)
QLTT01000002.1_1087	2	N	GT0+GT2	GT0	N
QLTT01000008.1_6	2	N	GT0	GT0	N
QLTT01000001.1_689	2	N	GT4	GT0	N
QLTT01000016.1_98	2	N	GT0+GT4	GT0	N
QLTT01000017.1_25	2	N	GT2	GT2	N
QLTT01000001.1_1016	2	N	CBM2	CBM1	Y (1-28)
QLTT01000001.1_588	2	N	CBM12	CBM12	Y (1-27)
QLTT01000001.1_793	2	N	CBM13	CBM13	Y (1-31)
QLTT01000001.1_1153	2	N	CBM13	CBM13	Y (1-26)
QLTT01000003.1_471	2	N	CBM2	CBM2	Y (1-27)
QLTT01000006.1_176	2	N	CBM32	CBM32	Y (1-22)
QLTT01000003.1_233	2	N	CBM32	CBM32	Y (1-30)
QLTT01000008.1_149	2	N	CBM32	CBM32	N
QLTT01000002.1_806	2	N	CBM2	CBM5	Y (1-30)
QLTT01000001.1_1049	2	N	CBM2	CBM5	Y (1-30)

## Sheet: L. cavernae 
CAZY enzymes identified by dbCAN2 meta-server of L. cavernae CGMCC 4.7367
Gene ID	# of Tools	HMMER	DIAMOND	Hotpep	Signal Peptide
BNAR01000001.1_1006	3	GH16_3(36-272)+CBM13(293-407)	CBM13+GH16_3	CBM11+CBM13+CBM32+CBM4+CBM56	Y (1-33)
BNAR01000001.1_1103	3	GH85(94-389)	GH85	GH85	Y (1-28)
BNAR01000001.1_1104	3	CBM32(42-155)+CBM32(177-296)+GH16_3(322-567)	CBM32+GH16_3	CBM13+CBM32+CBM54+CBM56+CBM6	Y (1-31)
BNAR01000001.1_1114	3	GH1(6-441)	GH1	GH1	N
BNAR01000001.1_1146	3	GH13_10(97-411)	CBM48+GH13_10	GH13+CBM48	N
BNAR01000001.1_1147	3	GH13_26(25-142)+GH13_26(140-249)	GH13_26	GH13+GH77	N
BNAR01000001.1_1148	3	CBM48(10-99)+GH13_11(176-527)	CBM48+GH13_11	GH13+GH77+CBM41+CBM48	N
BNAR01000001.1_1150	3	GH77(137-588)	GH77	GH77	N
BNAR01000001.1_1162	3	GT51(68-257)	GT51	GT51	N
BNAR01000001.1_130	3	GH2(9-575)	GH2	GH2	N
BNAR01000001.1_134	3	GH76(214-512)	GH76	GH76	Y (1-19)
BNAR01000001.1_14	2	GH168(108-386)	GH0	N	N
BNAR01000001.1_158	3	GH1(2-446)	GH1	GH1	N
BNAR01000001.1_224	3	GH3(105-328)+CBM6(617-739)	CBM6+GH3	GH3+GH30+CBM11+CBM2+CBM6	Y (1-23)
BNAR01000001.1_225	3	GT87(59-268)	GT87	GT87	N
BNAR01000001.1_235	3	GH2(25-794)	GH2	GH2+CBM51+CBM67	N
BNAR01000001.1_29	3	GH4(4-179)	GH4	GH4	N
BNAR01000001.1_310	3	CBM3(32-112)+GH16(198-425)	CBM3+GH0	GH0+CBM3+CBM5	Y (1-26)
BNAR01000001.1_311	3	GH20(132-432)	GH20	GH20	N
BNAR01000001.1_324	3	AA10(32-208)	AA10+CBM12	AA10+CBM12	Y (1-32)
BNAR01000001.1_34	3	GH114(66-241)	GH114	GH114	Y (1-32)
BNAR01000001.1_346	3	PL31(641-842)	PL31	PL31+CBM2	Y (1-26)
BNAR01000001.1_352	3	GH6(40-288)	GH6	GH6+CBM2+CBM4	Y (1-22)
BNAR01000001.1_402	3	GT4(209-357)	GT4	GT4	N
BNAR01000001.1_404	3	GT9(79-305)	GT9	GT9	N
BNAR01000001.1_41	3	CBM2(32-127)+PL31(242-444)	CBM2+PL31	GH18+PL31+CBM12+CBM2+CBM20+CBM5	Y (1-27)
BNAR01000001.1_410	2	GT9(69-197)	N	GT9	N
BNAR01000001.1_416	3	GH92(268-743)	GH92	GH92+CBM32	Y (1-23)
BNAR01000001.1_42	3	CBM2(654-750)	CBM2	CBM2	Y (1-34)
BNAR01000001.1_450	3	CBM2(34-133)+GH5_4(182-458)+CBM46(487-572)	CBM2+CBM46+GH5_4	GH5+CBM1+CBM2+CBM46	Y (1-31)
BNAR01000001.1_451	3	GH9(35-471)+CBM3(746-822)	CBM3+GH9	GH9+CBM2+CBM3	Y (1-31)
BNAR01000001.1_456	3	GH1(5-452)	GH1	GH1	N
BNAR01000001.1_461	3	CBM4(34-156)+GH9(281-739)+CBM2(756-853)	CBM2+CBM4+GH9	GH9+CBM2+CBM4	Y (1-27)
BNAR01000001.1_465	3	GH43_22(168-384)+GH43_34(727-996)	GH43_22+GH43_34	GH43	Y (1-25)
BNAR01000001.1_47	2	GT2_Glycos_transf_2(431-584)	GT2+GT4	N	N
BNAR01000001.1_470	3	CBM2(30-129)+GH43_36(156-420)	CBM2+GH43_36	GH43	Y (1-27)
BNAR01000001.1_471	3	GH27(141-384)+CBM13(416-541)	CBM13+GH27	GH27+CBM13+CBM35+CBM51	Y (1-25)
BNAR01000001.1_472	3	CBM2(42-141)+GH62(165-450)	CBM2+GH62	GH62+CBM2	Y (1-39)
BNAR01000001.1_475	3	GH6(45-304)+CBM2(346-443)	CBM2+GH6	GH6+CBM2	Y (1-35)
BNAR01000001.1_476	3	GH10(41-335)+CBM2(365-453)	CBM2+GH10	GH10+CBM1+CBM13+CBM2	Y (1-35)
BNAR01000001.1_478	3	CE1(47-231)+CBM2(329-428)	CBM2+CE1	CE1+CBM2	Y (1-32)
BNAR01000001.1_479	2	CBM2(155-250)	N	CE1+CBM13+CBM2	N
BNAR01000001.1_480	3	CBM13(52-192)+GH62(208-478)	CBM13+GH62	GH62+CBM1+CBM13	Y (1-46)
BNAR01000001.1_483	3	CBM2(37-138)+GH6(185-526)	CBM2+GH6	GH6+CBM2+CBM3	Y (1-34)
BNAR01000001.1_485	3	AA10(28-211)+CBM2(320-420)	AA10+CBM2	AA10+CBM12+CBM2+CBM73	Y (1-28)
BNAR01000001.1_486	3	CBM2(30-129)+GH48(328-954)	CBM2+GH48	GH48+CBM2	Y (1-24)
BNAR01000001.1_487	3	PL1(68-247)	PL1	PL1+CBM13+CBM66	Y (1-27)
BNAR01000001.1_488	3	PL3_4(33-226)	PL3_4	PL3+CBM13+CBM66+CBM84	Y (1-24)
BNAR01000001.1_494	3	PL1_6(136-345)+CE8(429-722)	CE8+PL1_6	CE8+PL1	Y (1-25)
BNAR01000001.1_498	3	GH30_5(30-508)	CBM13+GH30_5	GH30+CBM13	Y (1-24)
BNAR01000001.1_505	3	GH43_26(39-335)+CBM42(352-476)	CBM42+GH43_26	GH43+CBM42	Y (1-30)
BNAR01000001.1_506	3	GH51(206-820)	GH51	GH51	Y (1-28)
BNAR01000001.1_519	3	CE2(138-348)	CBM2+CE2	CE2+CBM2	Y (1-26)
BNAR01000001.1_520	3	GH43_12(2-275)	GH43_12	GH43	N
BNAR01000001.1_521	3	GH42(14-378)	GH42	GH42	N
BNAR01000001.1_522	3	GH31(214-668)	GH31	GH31	N
BNAR01000001.1_527	3	GH3(79-315)	GH3	GH3+CBM6	N
BNAR01000001.1_532	3	GH43_12(6-290)	GH43_12	GH43	N
BNAR01000001.1_533	3	GH10(28-328)	GH10	GH10+CBM1+CBM2+CBM22	Y (1-24)
BNAR01000001.1_538	3	GH3(104-325)	GH3	GH3	N
BNAR01000001.1_554	3	CBM67(162-306)+CBM67(313-480)+GH78(509-1004)	CBM67+GH78	GH78+CBM67	Y (1-27)
BNAR01000001.1_555	3	CE3(32-226)+GH5_8(249-499)+CBM2(646-748)	CBM2+CE3+GH5_8	CE3+GH18+GH5+CBM10+CBM12+CBM2+CBM20+CBM5	Y (1-29)
BNAR01000001.1_556	3	PL11(317-729)	PL11_1	CE12+PL11+CBM2+CBM35	N
BNAR01000001.1_557	3	CE7(4-315)	CE7	CE7	N
BNAR01000001.1_558	3	PL11(29-591)	PL11_1	CE12+PL11+CBM2+CBM35	Y (1-25)
BNAR01000001.1_571	3	GH2(4-750)	GH2	GH2	N
BNAR01000001.1_584	3	AA10(37-218)	AA10	AA10	Y (1-37)
BNAR01000001.1_624	3	GH3(29-242)	GH3	GH3	N
BNAR01000001.1_678	3	GH26(37-330)	GH26	GH26+CBM3+CBM35	Y (1-33)
BNAR01000001.1_722	3	GH2(56-485)+CBM42(606-739)+CBM42(760-898)	CBM42+GH2	GH2+CBM42+CBM67	Y (1-26)
BNAR01000001.1_752	3	CBM32(41-155)+GH8(209-551)	CBM32+GH8	GH8+CBM32	Y (1-30)
BNAR01000001.1_807	3	GH39(187-338)	GH0	GH0	N
BNAR01000001.1_809	2	AA10(32-170)	N	AA10+CBM12+CBM5	Y (1-32)
BNAR01000001.1_823	3	GH65(329-689)	GH65	GH65	N
BNAR01000001.1_830	3	GH64(28-385)	GH64	GH64+CBM13	Y (1-25)
BNAR01000001.1_835	2	GT2_Glycos_transf_2(2-119)	N	GT2	N
BNAR01000001.1_855	3	CBM32(37-151)+GH158(177-333)+CBM32(584-700)	CBM32+GH158	GH158+CBM32	Y (1-27)
BNAR01000001.1_858	3	CBM32(45-159)+GH55(419-720)	CBM32+GH55	GH55+CBM13+CBM32+CBM6	Y (1-31)
BNAR01000001.1_860	3	GH3(34-261)	GH3	GH3	N
BNAR01000001.1_943	3	CBM2(34-130)	CBM2+GH18	GH18+CBM13+CBM16+CBM2+CBM5	Y (1-25)
BNAR01000001.1_976	3	GH88(73-388)	GH88	GH88	Y (1-27)
BNAR01000001.1_992	2	GH152(40-248)	N	GH0	Y (1-31)
BNAR01000002.1_180	3	GH13_32(58-320)	GH13_32	GH13+CBM20+CBM25	Y (1-27)
BNAR01000002.1_198	3	GH12(103-247)	GH12	GH12+CBM2	Y (1-29)
BNAR01000002.1_216	2	PL14_3(77-275)	N	PL14	Y (1-28)
BNAR01000002.1_23	3	GH142(67-536)	GH142	GH142+CBM13	Y (1-24)
BNAR01000002.1_232	3	GH20(100-448)	GH20	GH20	N
BNAR01000002.1_24	3	GT1(13-384)	GT1	GT1	N
BNAR01000002.1_251	3	CBM32(45-159)+GH55(419-728)	CBM32+GH55	GH55+CBM13+CBM32+CBM6	Y (1-25)
BNAR01000002.1_253	3	GH2(302-723)	GH2	GH2+CBM42+CBM67	Y (1-27)
BNAR01000002.1_266	3	CBM32(60-192)+CBM32(620-699)+GH2(696-1093)	CBM32+GH2	GH2+CBM32	Y (1-38)
BNAR01000002.1_292	2	AA7(23-247)	N	AA7	N
BNAR01000002.1_332	3	CBM35(129-254)+CBM35(277-395)+GH31(463-906)	CBM35+GH31	GH31+CBM13+CBM35	Y (1-25)
BNAR01000002.1_380	3	GH27(152-408)	GH27	GH27	Y (1-24)
BNAR01000002.1_381	3	GH95(41-752)	GH95	GH95	Y (1-29)
BNAR01000002.1_384	3	GH30_3(53-487)+CBM32(507-614)	CBM32+GH30_3	GH30	Y (1-22)
BNAR01000002.1_385	3	GH30_3(62-467)+CBM13(484-602)	CBM13+GH30_3	GH30+CBM13	Y (1-32)
BNAR01000002.1_411	2	CE7(3-288)	N	CE7	N
BNAR01000002.1_412	3	GH95(2-695)	GH95	GH95+CBM13+CBM51	N
BNAR01000002.1_415	3	GH27(191-428)+CBM35(534-652)	CBM35+GH27	GH27+CBM35	Y (1-23)
BNAR01000002.1_428	3	GH3(72-299)	GH3	GH3	N
BNAR01000002.1_431	3	GT1(13-375)	GT1	GT1	N
BNAR01000002.1_469	3	GH27(138-396)	GH27	GH27+CBM51	Y (1-23)
BNAR01000002.1_471	3	GH36(4-629)	GH36	GH36	N
BNAR01000002.1_482	3	GH16_3(37-301)	GH16_3	CBM56+CBM6	Y (1-25)
BNAR01000002.1_505	3	GH18(66-535)	CBM5+GH18	GH18+AA10+CBM12+CBM5+CBM73	Y (1-30)
BNAR01000002.1_544	3	GH87(336-1264)	CBM32+GH87	GH18+GH87+CBM12+CBM32+CBM35+CBM5+CBM6	Y (1-33)
BNAR01000002.1_545	3	GH87(474-1098)	CBM32+GH87	GH87+CBM32	Y (1-30)
BNAR01000002.1_567	2	CE4(45-166)	N	CE4+GH18+GT2	Y (1-32)
BNAR01000002.1_61	3	GH23(66-176)	GH23	GH23	Y (1-26)
BNAR01000002.1_622	3	GH18(41-301)	GH18	GH18+CBM12+CBM16+CBM5	Y (1-29)
BNAR01000002.1_640	3	GH18(38-303)+CBM13(331-443)	CBM13+GH18	GH18+CBM13	Y (1-32)
BNAR01000002.1_655	3	GT2_Glycos_transf_2(14-177)	GT2	GT2	N
BNAR01000002.1_680	3	GH13_16(27-373)	GH13_16	GH13	N
BNAR01000002.1_7	3	GH128(390-606)	GH128	GH0+GH128+CBM42	N
BNAR01000002.1_767	3	GT87(62-294)	GT87	GT87	Y (1-23)
BNAR01000002.1_798	3	GH13_30(28-360)	GH13_30	GH13	N
BNAR01000002.1_9	3	GT2_Glycos_transf_2(7-176)	GT2	GT2	N
BNAR01000003.1_110	3	GT51(119-282)	GT51	GT51	N
BNAR01000003.1_164	3	GH63(434-880)	GH0	GH0	N
BNAR01000003.1_242	3	GH76(47-333)	GH76	GH76	N
BNAR01000003.1_254	3	CE9(13-378)	CE9	CE9	N
BNAR01000003.1_315	3	GH25(60-244)	GH25	GH25	Y (1-22)
BNAR01000003.1_321	3	GH15(210-579)	GH15	GH15	Y (1-21)
BNAR01000003.1_322	3	GH2(75-821)	GH2	GH2	Y (1-29)
BNAR01000003.1_327	3	PL29(79-389)	PL29	PL0	Y (1-29)
BNAR01000003.1_369	3	CBM2(145-230)+GH18(425-833)	CBM2+GH18	GH18+CBM12+CBM16+CBM2+CBM5	Y (1-24)
BNAR01000003.1_472	3	GT4(219-368)	GT4	GT4	N
BNAR01000003.1_549	3	GT4(182-308)	GT4	GT4	N
BNAR01000003.1_550	3	GT4(197-341)	GT4	GT4	N
BNAR01000004.1_103	3	GT1(65-428)	GT1	GT1	Y (1-23)
BNAR01000004.1_104	2	GT4(331-488)	GT4	N	N
BNAR01000004.1_150	3	GH36(140-422)	GH36	GH36	N
BNAR01000004.1_154	3	CBM35(537-654)	CBM35	CBM35	Y (1-34)
BNAR01000004.1_201	2	GT2_Glycos_transf_2(5-130)	GT2	N	N
BNAR01000004.1_225	3	GH39(197-355)	GH0	GH0	N
BNAR01000004.1_261	3	GT1(29-436)	GT1	GT1	N
BNAR01000004.1_322	3	GH76(290-591)	GH76	GH76	Y (1-49)
BNAR01000004.1_341	2	GT2_Glycos_transf_2(45-162)	GT2	N	N
BNAR01000004.1_345	3	GH64(34-391)+CBM13(407-526)	CBM13+GH64	GH64+CBM13	Y (1-30)
BNAR01000004.1_350	3	GH13_16(30-386)	GH13_16	GH13	N
BNAR01000004.1_406	3	GT4(188-341)	GT4	GT4	N
BNAR01000004.1_425	3	CBM35(33-156)+CBM35(167-287)+GH87(388-946)	CBM35+GH87	GH87+CBM35	Y (1-28)
BNAR01000004.1_429	3	GH13_30(34-385)	GH13_30	GH13	N
BNAR01000004.1_45	3	CBM13(27-167)+GH51(352-781)	GH127+GH51	GH51+CBM66	Y (1-26)
BNAR01000004.1_450	3	GH121(10-935)	GH121	GH121	Y (1-27)
BNAR01000004.1_451	3	GH43_29(26-309)	GH43_29	GH43+CBM22+CBM42+CBM6	Y (1-25)
BNAR01000004.1_452	3	GH146(47-546)	GH146	GH146	Y (1-30)
BNAR01000004.1_457	3	GH127(26-546)	GH127	GH127	N
BNAR01000004.1_466	2	GH78(109-421)+CBM35(564-687)	CBM35	N	Y (1-49)
BNAR01000004.1_472	2	GT4(230-313)	N	GT4	Y (1-21)
BNAR01000004.1_473	2	GT4(195-346)	N	GT4	N
BNAR01000004.1_481	3	GH25(71-251)	GH25	GH25	Y (1-32)
BNAR01000004.1_482	3	GT51(68-257)	GT51	GT51	N
BNAR01000004.1_484	3	GH3(112-366)	GH3	GH3	N
BNAR01000004.1_517	3	GH92(262-740)+CBM32(777-901)	CBM32+GH92	GH92+CBM13+CBM32	Y (1-34)
BNAR01000004.1_550	3	GH43_34(38-318)+CBM66(334-488)	CBM66+GH43_34	GH43+CBM66	Y (1-26)
BNAR01000004.1_556	2	GT4(226-349)	N	GT4	N
BNAR01000004.1_577	3	GH10(29-321)	CBM2+GH10	GH10+CBM1+CBM13+CBM2	Y (1-22)
BNAR01000004.1_592	3	GT1(10-387)	GT1	GT1	N
BNAR01000005.1_18	3	GT1(14-366)	GT1	GT1	N
BNAR01000005.1_354	3	CBM2(338-431)	CBM2	CBM2	N
BNAR01000005.1_381	3	GT4(219-370)	GT4	GT4	N
BNAR01000005.1_403	3	GH10(28-317)+CBM2(339-429)	CBM2+GH10	GH10+CBM1+CBM13+CBM2+CBM9	Y (1-22)
BNAR01000005.1_404	3	GH43_29(29-309)+CBM6(330-452)	CBM6+GH43_29	GH43+GH64+CBM2+CBM22+CBM6	Y (1-28)
BNAR01000005.1_405	3	GH95(38-759)+CBM13(814-945)	CBM13+GH95	GH95+CBM13+CBM32+CBM51	Y (1-32)
BNAR01000005.1_406	3	CE1(60-194)+CBM2(332-426)	CBM2+CE0	CE1+CBM13+CBM2	Y (1-39)
BNAR01000005.1_539	3	GH146(54-571)+CBM13(635-766)	CBM13+GH146	GH146+CBM13	Y (1-34)
BNAR01000005.1_540	2	GH12(116-264)+CBM2(281-361)	GH12	N	N
BNAR01000005.1_580	3	CBM13(46-175)+PL9_1(208-535)	CBM13+PL9_1	PL9+CBM13+CBM35+CBM66	Y (1-46)
BNAR01000005.1_581	3	GH43_23(78-271)+CBM42(310-444)	CBM42+GH43_23	GH43+CBM42	Y (1-34)
BNAR01000005.1_582	3	GH43_26(35-335)+CBM42(349-477)	CBM42+GH43_26	GH43+CBM42	Y (1-30)
BNAR01000005.1_583	3	GH43_5(40-316)	GH43_5	GH43	Y (1-28)
BNAR01000005.1_584	3	GH5_35(35-170)+GH43_26(178-464)	CBM13+GH43_26	GH43+CBM13	Y (1-29)
BNAR01000006.1_102	3	PL9(29-198)	PL0	PL0+CBM16	Y (1-32)
BNAR01000006.1_189	3	GH19(43-245)	GH19	GH19+CBM12+CBM13+CBM18+CBM5	Y (1-34)
BNAR01000006.1_206	2	GT4(223-313)	N	GT4	N
BNAR01000006.1_207	3	GT51(69-257)	GT51	GT51	N
BNAR01000006.1_219	2	GH6(39-295)	N	GH6+CBM4	Y (1-26)
BNAR01000006.1_220	3	CBM4(33-152)+GH9(274-734)	CBM4+GH9	GH9+CBM2+CBM30+CBM4	Y (1-27)
BNAR01000006.1_224	3	GH1(3-439)	GH1	GH1	N
BNAR01000006.1_265	3	CBM56(9-99)+CBM56(121-184)+CBM56(202-268)+GH55(510-800)	CBM56+GH55	GH55+CBM13+CBM32+CBM56	N
BNAR01000006.1_318	3	GT83(3-421)	GT2	GT0	N
BNAR01000006.1_319	3	GT83(45-434)	GT2	GT0	N
BNAR01000006.1_425	3	GT1(46-391)	GT1	GT1	N
BNAR01000006.1_67	3	GT1(15-419)	GT1	GT1	N
BNAR01000006.1_79	3	GT4(326-471)	GT4	GT4	N
BNAR01000006.1_82	3	GT4(198-345)	GT4	GT4	N
BNAR01000006.1_89	3	GH39(290-486)	GH39	GH39	Y (1-43)
BNAR01000007.1_110	3	GH9(122-609)	GH9	GH9	Y (1-24)
BNAR01000007.1_112	3	CBM2(33-126)	CBM2+GH18	GH18	Y (1-29)
BNAR01000007.1_136	3	GH57(16-391)	GH57	GH57	N
BNAR01000007.1_137	3	GT4(208-359)	GT4	GT4	N
BNAR01000007.1_143	3	GH92(274-781)	GH92	GH92+CBM13+CBM32	Y (1-26)
BNAR01000007.1_152	3	CBM48(8-97)+GH13_11(174-523)	CBM48+GH13_11	GH13+GH77+CBM48	N
BNAR01000007.1_157	3	GT35(276-645)	GT35	GT35	Y (1-41)
BNAR01000007.1_160	3	GH13_3(85-305)	GH13_3	GH0+GH13	N
BNAR01000007.1_161	3	GH13_16(71-427)	GH13_16	GH13	N
BNAR01000007.1_164	3	CBM48(114-203)+GH13_9(264-564)	CBM48+GH13_9	GH13+CBM48	N
BNAR01000007.1_183	3	GH92(217-730)	GH92	GH92	N
BNAR01000007.1_275	3	CBM32(94-213)+GH92(602-1130)	CBM32+GH92	GH92+CBM0+CBM32	Y (1-33)
BNAR01000007.1_308	3	GT2_Glycos_transf_2(14-172)	GT2	GT2	N
BNAR01000007.1_312	3	GT1(18-377)	GT1	GT1	N
BNAR01000007.1_334	2	GT1(137-340)	GT1	N	N
BNAR01000007.1_335	3	GT1(137-338)	GT1	GT1	N
BNAR01000007.1_361	2	AA10(29-169)	N	CBM12	Y (1-29)
BNAR01000007.1_386	3	CBM2(35-133)+GH18(172-535)	CBM2+GH18	GH18+CBM12+CBM2+CBM5+CBM73	Y (1-37)
BNAR01000008.1_118	2	GT2_Glyco_tranf_2_3(50-302)	GT2	N	N
BNAR01000008.1_16	2	GT4(160-290)	GT4	N	N
BNAR01000008.1_162	3	GH46(32-247)	GH46	GH46+CBM32	Y (1-28)
BNAR01000008.1_163	3	GH46(34-247)	GH46	GH46+CBM32	Y (1-28)
BNAR01000008.1_280	3	GH16_3(42-305)+CBM6(324-458)	CBM6+GH16_3	CBM6	Y (1-30)
BNAR01000008.1_295	3	GH20(139-459)	GH20	GH20+CBM32+CBM5	N
BNAR01000008.1_336	3	GH13_30(40-379)	GH13_30	GH13	N
BNAR01000008.1_374	3	GH38(249-505)	GH38	GH38	N
BNAR01000008.1_375	3	GH5_18(15-291)	GH5_18	GH5	N
BNAR01000008.1_54	3	GH20(159-480)	CBM5+GH20	GH20+CBM32+CBM5	Y (1-25)
BNAR01000008.1_64	2	GT2_Glycos_transf_2(5-157)	GT2	N	N
BNAR01000008.1_91	3	GH13_30(26-357)	GH13_30	GH13	N
BNAR01000009.1_127	2	GH89(80-739)	GH89	N	Y (1-31)
BNAR01000009.1_134	3	GT2_Glyco_tranf_2_3(186-422)	GT2	GT2	N
BNAR01000009.1_240	2	CBM32(41-155)	CBM32	N	Y (1-31)
BNAR01000009.1_269	3	GT51(59-248)	GT51	GT51	Y (1-26)
BNAR01000009.1_308	2	GH171(48-400)	GH171	N	Y (1-25)
BNAR01000009.1_309	3	GH3(105-337)	GH3	GH3	Y (1-25)
BNAR01000009.1_339	2	GH114(58-234)	GH114	N	Y (1-21)
BNAR01000009.1_4	3	GH1(2-413)	GH1	GH1	N
BNAR01000010.1_139	3	GT1(10-380)	GT1	GT1	N
BNAR01000010.1_231	3	GH1(15-460)	GH1	GH1	N
BNAR01000010.1_42	3	GH36(6-648)	GH36	GH36	N
BNAR01000010.1_94	3	GT87(68-298)	GT87	GT87	N
BNAR01000011.1_160	3	GT1(87-315)	GT1	GT1	N
BNAR01000011.1_239	3	CBM13(323-396)	CBM13	CBM13	N
BNAR01000011.1_62	3	GT28(197-352)	GT28	GT28	N
BNAR01000012.1_194	3	GH4(2-178)	GH4	GH4	N
BNAR01000012.1_79	3	GT4(187-342)	GT4	GT4	N
BNAR01000012.1_9	3	GT1(8-380)	GT1	GT1	Y (1-27)
BNAR01000013.1_117	3	GH5_43(50-408)	GH5_43	GH5	Y (1-35)
BNAR01000013.1_179	2	GT4(175-314)	GT4	N	N
BNAR01000013.1_184	2	GT4(179-319)	GT4	N	N
BNAR01000013.1_185	2	GT4(190-328)	GT4	N	N
BNAR01000013.1_188	2	GT2_Glycos_transf_2(31-196)	GT2	N	N
BNAR01000013.1_42	3	GH92(205-728)	GH92	GH92+CBM13	N
BNAR01000013.1_45	3	GH19(29-229)	GH19	GH19+CBM12+CBM13+CBM5	Y (1-26)
BNAR01000013.1_46	3	GH19(155-354)	CBM12+GH19	GH19+CBM12+CBM13+CBM5	Y (1-24)
BNAR01000013.1_53	2	AA10(24-194)	N	AA10	Y (1-24)
BNAR01000013.1_54	3	CBM13(280-411)	CBM13	CBM13	Y (1-30)
BNAR01000013.1_63	3	GH3(147-377)	GH3	GH3+CBM2+CBM6	Y (1-23)
BNAR01000013.1_99	3	GH154(17-348)	GH154	GH154	N
BNAR01000014.1_234	3	GH20(86-410)	GH20	GH20	N
BNAR01000014.1_34	3	GT39(39-289)	GT39	GT39	N
BNAR01000014.1_58	3	GH42(1-352)	GH42	GH42	N
BNAR01000014.1_82	3	CBM32(946-1062)	CBM32	CBM32	Y (1-29)
BNAR01000015.1_145	3	GT4(190-331)	GT4	GT4	N
BNAR01000015.1_19	2	GT4(473-623)	GT4	N	Y (1-20)
BNAR01000015.1_38	2	GH128(46-259)	N	GH0+GH128	Y (1-23)
BNAR01000015.1_98	3	CBM35(40-161)+CBM35(171-287)	CBM35	GH18+CBM13+CBM2+CBM35	Y (1-36)
BNAR01000016.1_19	3	CBM2(31-126)+GH18(164-438)	CBM2+GH18	GH18+CBM12+CBM16+CBM5+CBM73	Y (1-28)
BNAR01000016.1_22	3	CBM13(33-160)+GH55(397-691)	CBM13+GH55	GH55+CBM13+CBM32+CBM56+CBM6	Y (1-28)
BNAR01000016.1_44	3	CBM32(588-667)	CBM32	CBM32	N
BNAR01000016.1_45	3	GH97(23-581)+CBM51(710-847)	CBM51+GH97	GH97+CBM51	Y (1-21)
BNAR01000019.1_1	3	CE14(7-134)	CE14	CE14	N
BNAR01000019.1_20	2	GT2_Glycos_transf_2(5-155)	GT2	N	N
BNAR01000019.1_22	2	GT2_Glycos_transf_2(62-180)	GT2	N	N
BNAR01000019.1_30	2	GT2_Glycos_transf_2(8-94)	GT2+GT4	N	N
BNAR01000019.1_34	2	CE14(2-134)	N	CE14	N
BNAR01000019.1_59	3	CBM35(29-150)+GH5_2(271-513)	CBM35+GH5_2	GH5+CBM2+CBM35+CBM5+CBM73	Y (1-25)
BNAR01000019.1_73	3	GH95(263-681)	GH95	GH95	Y (1-30)
BNAR01000020.1_109	3	GT4(203-330)	GT4	GT4	N
BNAR01000020.1_110	3	GT2_Glycos_transf_2(10-180)	GT0+GT2	GT0	N
BNAR01000020.1_113	2	GT2_Glycos_transf_2(6-160)	GT2	N	N
BNAR01000020.1_114	3	GT4(162-293)	GT4	GT4	N
BNAR01000020.1_115	3	GT4(200-347)	GT4	GT4	N
BNAR01000020.1_116	3	GT2_Glycos_transf_2(12-192)	GT2	GT2	N
BNAR01000020.1_125	3	GT2_Glyco_tranf_2_3(13-222)	GT2	GT0	N
BNAR01000020.1_28	3	GH18(40-423)	GH18	GH18+CBM2+CBM5	Y (1-28)
BNAR01000021.1_108	3	GH5_2(62-305)	GH5_2	GH5+CBM2+CBM5+CBM73	Y (1-30)
BNAR01000021.1_75	3	GH2(50-558)+GH2(764-1050)+CBM51(1280-1417)	CBM51+GH2	GH2+CBM51+CBM67	Y (1-22)
BNAR01000022.1_128	3	CBM16(33-143)+GH18(198-424)	CBM16+GH18	GH18+CBM16+CBM2+CBM5	Y (1-32)
BNAR01000023.1_42	3	GH15(478-838)	GH15	GH15	N
BNAR01000023.1_43	3	GT20(7-471)	GT20	GT20	N
BNAR01000023.1_58	3	GH4(2-176)	GH4	GH4	N
BNAR01000023.1_90	3	CE9(11-377)	CE9	CE9	N
BNAR01000023.1_92	3	GH3(60-275)	GH3	GH3	N
BNAR01000025.1_51	3	GT1(4-358)	GT1	GT1	N
BNAR01000025.1_53	2	GT2_Glycos_transf_2(41-197)	GT2	N	N
BNAR01000025.1_57	2	GT87(74-298)	N	GT87	N
BNAR01000026.1_95	3	GT2_Glyco_tranf_2_3(271-492)	GT2	CE4+GH18+GT2	N
BNAR01000027.1_37	3	GT87(62-288)	GT87	GT87	N
BNAR01000027.1_61	3	CE14(10-149)	CE14	CE14	N
BNAR01000027.1_75	3	GT81(12-299)	GT81	GT81	N
BNAR01000027.1_92	3	GT4(171-333)	GT4	GT4	N
BNAR01000028.1_46	2	GH23(65-174)	GH23	N	N
BNAR01000029.1_1	3	PL6_2(29-363)	PL6_2	PL6	Y (1-25)
BNAR01000029.1_48	3	GH13_13(108-457)+CBM41(709-801)+CBM41(879-973)+GH13_13(1243-1637)	CBM41+CBM48+GH13+GH13_13	GH13+CBM25+CBM41+CBM48+CBM68	Y (1-24)
BNAR01000029.1_6	3	GH3(128-354)	GH3	GH3	Y (1-31)
BNAR01000030.1_1	3	GH23(122-265)	GH23	GH23	N
BNAR01000030.1_19	3	GH23(138-278)	GH23	GH23+CBM14	Y (1-21)
BNAR01000030.1_74	3	CE14(8-142)	CE14	CE14	N
BNAR01000031.1_30	3	AA3(2-488)	AA3_2	AA3	N
BNAR01000032.1_40	3	GH5_51(40-387)	GH5_51	GH5	Y (1-25)
BNAR01000017.1_88	2	N	GH18	GH18+CBM2+CBM5	Y (1-25)
BNAR01000003.1_292	2	N	GH23	GH23	N
BNAR01000003.1_578	2	N	GH23	GH23	N
BNAR01000014.1_27	2	N	GH23	GH23+CBM50	N
BNAR01000001.1_111	2	N	GH0	GH88	N
BNAR01000001.1_403	2	N	GT4	GT0	N
BNAR01000017.1_1	2	N	GT0+GT4	GT0	N
BNAR01000001.1_207	2	N	GT0	GT0	N
BNAR01000009.1_138	2	N	GT2	GT2	N
BNAR01000004.1_453	2	N	CBM2	CBM1	Y (1-28)
BNAR01000002.1_296	2	N	CBM12	CBM12	Y (1-30)
BNAR01000017.1_37	2	N	CBM13	CBM13	N
BNAR01000027.1_88	2	N	CBM32	CBM32	Y (1-22)
BNAR01000021.1_4	2	N	CBM32	CBM32	N
BNAR01000003.1_670	2	N	CBM2	CBM5	Y (1-30)

## Sheet: L. deserti 
CAZY enzymes identified by dbCAN2 meta-server of L. deserti DSM 45480
Gene ID	# of Tools	HMMER	DIAMOND	Hotpep	Signal Peptide
QGHB01000001.1_1024	2	GH171(48-400)	GH171	N	N
QGHB01000001.1_1025	3	GH3(104-337)	GH3	GH3	Y (1-23)
QGHB01000001.1_1052	3	GH88(73-389)	GH88	GH88	Y (1-30)
QGHB01000001.1_1059	2	GH114(81-252)	GH114	N	Y (1-41)
QGHB01000001.1_1145	3	GH15(477-837)	GH15	GH15	N
QGHB01000001.1_1146	3	GT20(7-471)	GT20	GT20	N
QGHB01000001.1_1160	3	GH4(2-176)	GH4	GH4	N
QGHB01000001.1_1181	3	CE9(11-377)	CE9	CE9	N
QGHB01000001.1_1183	3	GH3(60-275)	GH3	GH3	N
QGHB01000001.1_1229	3	GH20(86-409)	GH20	GH20	N
QGHB01000001.1_1384	3	CBM32(945-1061)	CBM32	CBM32	Y (1-29)
QGHB01000001.1_1410	3	GH42(9-378)	GH42	GH42	N
QGHB01000001.1_1437	3	GT39(10-260)	GT39	GT39	N
QGHB01000001.1_1473	3	GH23(123-265)	GH23	GH23	N
QGHB01000001.1_1491	3	GH23(139-277)	GH23	GH23	Y (1-21)
QGHB01000001.1_1523	2	GT2_Glycos_transf_2(32-196)	GT2	N	N
QGHB01000001.1_1526	2	GT4(187-321)	GT4	N	N
QGHB01000001.1_1527	3	GT4(182-322)	GT4	GT4	N
QGHB01000001.1_1531	2	GT4(177-313)	GT4	N	N
QGHB01000001.1_1560	3	CE14(8-142)	CE14	CE14	N
QGHB01000001.1_160	3	GT4(197-341)	GT4	GT4	N
QGHB01000001.1_161	3	GT4(189-319)	GT4	GT4	N
QGHB01000001.1_1613	3	GT87(62-288)	GT87	GT87	N
QGHB01000001.1_1637	3	CE14(10-149)	CE14	CE14	N
QGHB01000001.1_1655	3	GT81(12-299)	GT81	GT81	N
QGHB01000001.1_1675	3	GT4(187-348)	GT4	GT4	N
QGHB01000001.1_2	3	GT2_Glycos_transf_2(9-169)	GT2	GT2	N
QGHB01000001.1_241	3	GT4(221-370)	GT4	GT4	N
QGHB01000001.1_369	3	CBM2(34-122)+CBM2(143-230)+GH18(425-833)	CBM2+GH18	GH18+CBM12+CBM16+CBM2+CBM5	Y (1-24)
QGHB01000001.1_410	3	PL29(58-367)	PL29	PL0	N
QGHB01000001.1_415	3	GH2(51-723)	GH2	GH2	Y (1-29)
QGHB01000001.1_416	3	GH15(210-579)	GH15	GH15	Y (1-21)
QGHB01000001.1_423	3	GH25(61-245)	GH25	GH25	Y (1-22)
QGHB01000001.1_480	3	CE9(12-378)	CE9	CE9	N
QGHB01000001.1_485	3	GH18(30-371)	GH18	GH18+CBM12+CBM5	Y (1-24)
QGHB01000001.1_495	3	GH76(46-333)	GH76	GH76	N
QGHB01000001.1_574	3	GH63(435-879)	GH0	GH0	N
QGHB01000001.1_627	3	GT51(153-324)	GT51	GT51	N
QGHB01000001.1_741	3	GH1(2-413)	GH1	GH1	N
QGHB01000001.1_766	2	GT4(445-591)	GT4	N	N
QGHB01000001.1_854	2	GT2_Glycos_transf_2(15-140)	GT2	N	N
QGHB01000001.1_859	3	GT2_Glyco_tranf_2_3(164-419)	GT2	GT2	N
QGHB01000001.1_860	3	GT2_Glyco_tranf_2_3(172-409)	GT2	GT2	N
QGHB01000001.1_948	3	CBM32(42-156)	CBM32	CBM32	Y (1-31)
QGHB01000001.1_986	3	GT51(59-248)	GT51	GT51	Y (1-26)
QGHB01000002.1_187	3	GT28(196-352)	GT28	GT28	N
QGHB01000002.1_286	3	GT1(89-312)	GT1	GT1	N
QGHB01000002.1_376	3	CBM13(323-396)	CBM13	CBM13	N
QGHB01000002.1_562	3	GH9(120-607)	GH9	GH9	Y (1-24)
QGHB01000002.1_592	3	GH57(12-388)	GH57	GH57	N
QGHB01000002.1_593	3	GT4(210-361)	GT4	GT4	N
QGHB01000002.1_597	3	GH92(273-781)	GH92	GH92+CBM13+CBM32	Y (1-25)
QGHB01000002.1_608	3	CBM48(16-105)+GH13_11(182-531)	CBM48+GH13_11	GH13+GH77+CBM48	N
QGHB01000002.1_614	3	GT35(277-646)	GT35	GT35	Y (1-41)
QGHB01000002.1_616	3	GH13_3(166-386)	GH13_3	GH0+GH13	N
QGHB01000002.1_617	3	GH13_16(72-428)	GH13_16	GH13	N
QGHB01000002.1_619	3	CBM48(114-203)+GH13_9(264-564)	CBM48+GH13_9	GH13+CBM48	N
QGHB01000002.1_638	3	GH92(218-731)	GH92	GH92	N
QGHB01000002.1_639	3	GH47(71-479)	GH47	GH47	Y (1-28)
QGHB01000002.1_650	2	GT2_Glyco_tranf_2_3(48-280)	GT2	N	N
QGHB01000002.1_67	3	GH1(15-465)	GH1	GH1	N
QGHB01000002.1_742	3	GH92(603-1130)	CBM32+GH92	GH92+CBM0+CBM32	Y (1-33)
QGHB01000002.1_8	3	GH16_3(47-309)+CBM32(338-451)+CBM12(471-504)	CBM6+GH16_3	CBM6	Y (1-25)
QGHB01000002.1_884	3	GT2_Glycos_transf_2(13-171)	GT2	GT2	N
QGHB01000003.1_111	3	GH1(2-438)	GH1	GH1	N
QGHB01000003.1_122	3	CBM32(43-155)+CBM32(184-297)+GH16_3(323-568)	CBM32+GH16_3	CBM32	Y (1-31)
QGHB01000003.1_123	3	GH85(101-396)	GH85	GH85+CBM32	Y (1-35)
QGHB01000003.1_172	2	GH166(61-281)	GH0	N	Y (1-19)
QGHB01000003.1_178	2	GT4(290-441)	GT4	N	N
QGHB01000003.1_222	3	GH16_3(36-273)+CBM13(290-366)+CBM13(332-405)	CBM13+GH16_3	CBM11+CBM13+CBM32+CBM4+CBM56	Y (1-33)
QGHB01000003.1_251	3	GH88(73-388)	GH88	GH88	Y (1-24)
QGHB01000003.1_26	3	GH105(50-380)	GH105	GH105	Y (1-30)
QGHB01000003.1_281	3	CBM2(34-130)	CBM2+GH18	GH18+CBM13+CBM16+CBM2+CBM5	Y (1-25)
QGHB01000003.1_318	2	GT2_Glycos_transf_2(2-119)	N	GT2	N
QGHB01000003.1_323	3	GH64(28-385)	GH64	GH64+CBM13	Y (1-25)
QGHB01000003.1_325	3	GH65(324-686)	GH65	GH65	N
QGHB01000003.1_345	2	AA10(32-168)	N	AA10+CBM12+CBM5	Y (1-32)
QGHB01000003.1_36	3	GT1(31-423)	GT1	GT1	N
QGHB01000003.1_380	3	GH13_32(58-320)	GH13_32	CBM20+CBM25+CBM26	Y (1-27)
QGHB01000003.1_40	3	GT51(68-257)	GT51	GT51	N
QGHB01000003.1_420	3	GH44(42-547)+CBM2(551-637)	CBM2+GH44	GH44+CBM2	Y (1-32)
QGHB01000003.1_426	3	CBM32(44-155)+GH8(209-552)	CBM32+GH8	GH8	Y (1-30)
QGHB01000003.1_455	3	GH2(58-469)+CBM42(606-738)+CBM42(758-895)	CBM42+GH2	GH2+CBM42+CBM67	Y (1-26)
QGHB01000003.1_528	3	GT1(148-373)	GT1	GT1	N
QGHB01000003.1_53	3	GH77(134-585)	GH77	GH77	N
QGHB01000003.1_56	3	CBM48(10-99)+GH13_11(176-527)	CBM48+GH13_11	GH13+GH77+CBM41+CBM48	N
QGHB01000003.1_564	3	GH3(101-312)	GH3	GH3	N
QGHB01000003.1_57	3	GH13_26(25-145)+GH13_26(145-249)	GH13_26	GH13	N
QGHB01000003.1_583	3	GH51(206-820)	GH51	GH51	Y (1-28)
QGHB01000003.1_584	3	GH43_26(41-337)+CBM42(358-444)	CBM42+GH43_26	GH43+CBM42	Y (1-31)
QGHB01000003.1_591	3	GH30_5(34-512)	CBM13+GH30_5	GH30+CBM13	Y (1-28)
QGHB01000003.1_594	3	GH36(87-604)	GH36	GH36	N
QGHB01000003.1_599	2	CE4(31-145)	N	CE4+CBM2	Y (1-26)
QGHB01000003.1_60	3	GH13_10(97-411)	CBM48+GH13_10	GH13+CBM48	N
QGHB01000003.1_603	3	GH2(4-732)	GH2	GH2	N
QGHB01000003.1_610	3	GH31(230-659)	GH31	GH31	N
QGHB01000003.1_612	3	CE12(45-267)	CE12	CE12	Y (1-26)
QGHB01000003.1_613	3	PL26(37-894)	PL26	PL26	Y (1-28)
QGHB01000003.1_614	3	PL9(25-419)	PL9_1	PL9	Y (1-28)
QGHB01000003.1_615	3	GH43_37(131-375)+CBM61(435-574)+CBM35(590-709)	CBM35+CBM61+GH43_37	CBM35+CBM61	Y (1-30)
QGHB01000003.1_616	3	GH35(18-335)	GH35	GH35	N
QGHB01000003.1_617	3	GH136(21-539)	GH136	GH136	N
QGHB01000003.1_618	3	CE2(139-350)	CBM2+CE2	CE2+CBM2	Y (1-31)
QGHB01000003.1_619	3	GH6(42-298)+CBM2(336-434)	CBM2+GH6	GH6+CBM2	Y (1-29)
QGHB01000003.1_621	3	GH5_8(42-286)+CBM2(342-436)	CBM2+GH5_8	GH5+CBM10+CBM2	Y (1-30)
QGHB01000003.1_623	3	CE12(36-245)	CE12	CE12	Y (1-32)
QGHB01000003.1_624	3	GH2(27-607)	GH2	GH2+CBM32+CBM6+CBM67+CBM71	Y (1-24)
QGHB01000003.1_625	3	CE1(37-239)	CBM2+CE1	CE1+CBM2	Y (1-23)
QGHB01000003.1_631	3	GH30_5(30-478)	GH30_5	GH30	Y (1-27)
QGHB01000003.1_632	3	GH154(17-362)	GH154	GH154	N
QGHB01000003.1_67	3	GH95(287-689)	GH95	GH95	Y (1-28)
QGHB01000003.1_69	3	GH27(133-366)+CBM51(524-664)	CBM51+GH27	GH27+CBM13+CBM35+CBM51	Y (1-23)
QGHB01000003.1_82	2	GH31(228-666)	GH31	N	Y (1-24)
QGHB01000003.1_83	3	GH28(82-439)	GH28	GH28	Y (1-29)
QGHB01000003.1_84	2	GH28(1-240)	N	GH28	N
QGHB01000004.1_111	3	GH32(37-279)+CBM38(285-365)+CBM38(379-505)	CBM38+GH32	GH32+CBM38+CBM66	Y (1-25)
QGHB01000004.1_196	3	AA10(32-208)	AA10+CBM12	AA10+CBM12+CBM2	Y (1-32)
QGHB01000004.1_217	3	GH20(130-432)	GH20	GH20	N
QGHB01000004.1_218	3	CBM3(32-112)+GH16(198-425)	CBM3+GH0	GH0+CBM3+CBM5	Y (1-26)
QGHB01000004.1_229	2	GH54(1-165)+CBM13(173-286)	N	GH54+CBM13+CBM42	N
QGHB01000004.1_295	3	GH2(19-816)	GH2	GH2+CBM51+CBM67	N
QGHB01000004.1_306	3	GH5_8(48-298)	CBM2+CE3+GH5_8	GH5+CBM10+CBM2	Y (1-34)
QGHB01000004.1_330	3	GH5(31-295)+CBM13(337-470)	CBM13	GH0+CBM13	Y (1-31)
QGHB01000004.1_439	3	GH1(2-449)	GH1	GH1	N
QGHB01000004.1_444	3	CE3(34-224)+CBM13(239-362)	CBM13+CE3	CE3+CBM13+CBM2	Y (1-28)
QGHB01000004.1_468	2	GT1(17-191)	N	GT1	N
QGHB01000004.1_83	2	CBM32(270-391)	N	CBM32	Y (1-28)
QGHB01000005.1_122	3	CBM32(48-165)	CBM32	CBM13+CBM2+CBM35	Y (1-38)
QGHB01000005.1_262	3	GH29(29-333)+CBM32(445-561)+CBM35(588-709)	CBM32+GH29	GH29+CBM32+CBM35	Y (1-28)
QGHB01000005.1_269	3	GH28(82-437)	GH28	GH28	Y (1-33)
QGHB01000005.1_291	3	CBM56(16-116)+CBM56(136-202)+GH55(444-735)	CBM56+GH55	GH55+CBM13+CBM32+CBM56	Y (1-26)
QGHB01000005.1_484	3	GT4(190-331)	GT4	GT4	N
QGHB01000005.1_532	3	CBM35(39-160)+CBM35(172-290)	CBM35	GH18+CBM12+CBM13+CBM2+CBM35+CBM5	Y (1-35)
QGHB01000005.1_615	2	GT4(473-623)	GT4	N	Y (1-20)
QGHB01000006.1_108	3	CBM32(49-186)+CBM32(604-683)+GH2(652-1048)	CBM32+GH2	GH2+CBM32	Y (1-30)
QGHB01000006.1_112	3	CBM13(52-189)+GH62(197-466)	CBM13+GH62	GH62+CBM1+CBM13	Y (1-46)
QGHB01000006.1_119	3	GH6(37-287)	GH6	GH6+CBM2+CBM4	Y (1-22)
QGHB01000006.1_129	3	PL31(642-844)	PL31	PL31+CBM2	Y (1-27)
QGHB01000006.1_142	3	GT1(20-356)	GT1	GT1	N
QGHB01000006.1_152	3	GH95(5-713)	GH95	GH95+CBM13+CBM32+CBM51	N
QGHB01000006.1_17	3	GH16_3(37-301)	GH16_3	CBM6	Y (1-25)
QGHB01000006.1_194	2	GH12(90-227)	N	GH12	Y (1-27)
QGHB01000006.1_199	3	CE7(5-317)	CE7	CE7	N
QGHB01000006.1_200	3	GH3(64-303)	GH3	GH3+CBM6	N
QGHB01000006.1_205	3	GH31(216-671)	GH31	GH31	N
QGHB01000006.1_206	3	GH42(14-378)	GH42	GH42	N
QGHB01000006.1_207	3	GH36(55-587)	GH36	GH36	N
QGHB01000006.1_208	3	GH43_12(3-276)	GH43_12	GH43	N
QGHB01000006.1_209	3	CBM2(42-141)+GH5_4(174-450)+CBM46(480-565)	CBM2+CBM46+GH5_4	GH5+CBM1+CBM2+CBM46	Y (1-38)
QGHB01000006.1_222	3	CBM2(34-132)+CE2(253-464)	CBM2+CE2	CE2+CBM2	Y (1-31)
QGHB01000006.1_223	2	CBM63(183-250)	N	CBM63	N
QGHB01000006.1_224	3	CBM2(30-129)+GH48(327-953)	CBM2+GH48	GH48+CBM2+CBM3	Y (1-24)
QGHB01000006.1_225	3	AA10(28-211)+CBM2(316-416)	AA10+CBM2	AA10+CBM12+CBM2+CBM73	Y (1-28)
QGHB01000006.1_227	3	CBM2(37-136)+GH6(178-520)	CBM2+GH6	GH6+CBM2+CBM3	Y (1-34)
QGHB01000006.1_228	3	GH146(30-290)+GH146(298-459)	GH146	GH146	N
QGHB01000006.1_230	3	CE1(63-197)+CBM13(355-428)	CBM13+CE0	CE1+CBM13+CBM2	Y (1-42)
QGHB01000006.1_231	3	CE1(60-195)+CBM13(320-439)	CBM13+CE0	CE1+CBM13+CBM2	Y (1-51)
QGHB01000006.1_232	3	GH95(35-756)+CBM13(800-897)	CBM13+GH95	GH95+CBM13+CBM32+CBM51	Y (1-28)
QGHB01000006.1_233	3	CE1(53-238)+CBM2(334-433)	CBM2+CE1	CE1+CBM1+CBM2	Y (1-38)
QGHB01000006.1_234	3	GH43_29(29-309)+CBM6(330-451)	CBM6+GH43_29	GH43+CBM2+CBM22+CBM42+CBM6	Y (1-28)
QGHB01000006.1_235	3	GH10(14-308)+CBM2(339-427)	CBM2+GH10	GH10+CBM1+CBM13+CBM2+CBM9	N
QGHB01000006.1_237	3	GH6(62-321)+CBM2(357-455)	CBM2+GH6	GH6+CBM2	Y (1-52)
QGHB01000006.1_239	3	GH141(38-592)+CBM13(666-788)	CBM13+GH141	GH141+CBM13	Y (1-34)
QGHB01000006.1_242	3	CE3(41-228)+CBM2(245-335)	CBM2+CE3	CE3+CBM13+CBM2	Y (1-25)
QGHB01000006.1_243	3	CBM2(42-142)+GH62(166-452)	CBM2+GH62	GH62+CBM2	Y (1-30)
QGHB01000006.1_244	3	GH27(142-385)+CBM13(417-542)	CBM13+GH27	GH27+CBM13+CBM35+CBM51	Y (1-31)
QGHB01000006.1_245	3	CBM2(32-131)+GH43_36(164-428)	CBM2+GH43_36	GH43	Y (1-29)
QGHB01000006.1_251	3	CBM4(36-158)+GH9(283-741)+CBM2(758-855)	CBM2+CBM4+GH9	GH9+CBM2+CBM4	Y (1-31)
QGHB01000006.1_252	3	GH54(67-385)+CBM13(393-519)	CBM13+GH54	GH54+CBM13+CBM42	Y (1-63)
QGHB01000006.1_254	3	CBM13(493-636)	CBM13+GH39	GH39+CBM13	Y (1-67)
QGHB01000006.1_255	3	GH95(50-782)+CBM13(808-906)+CBM13(866-954)	CBM13+GH95	GH95+CBM13	Y (1-35)
QGHB01000006.1_267	3	GH31(202-659)	GH31	GH31	N
QGHB01000006.1_27	3	GH36(57-629)	GH36	GH36	N
QGHB01000006.1_286	3	GH42(14-391)	GH42	GH42	N
QGHB01000006.1_288	3	GH1(5-453)	GH1	GH1	N
QGHB01000006.1_293	3	GH9(35-471)+CBM3(746-823)	CBM3+GH9	GH18+GH9+CBM12+CBM13+CBM2+CBM20+CBM3+CBM5	Y (1-31)
QGHB01000006.1_294	3	CBM2(43-142)+GH5_4(189-467)+CBM46(496-582)	CBM2+CBM46+GH5_4	GH5+CBM2+CBM46	Y (1-40)
QGHB01000006.1_295	3	GH3(103-328)+CBM6(617-707)	CBM6+GH3	GH3+GH30+CBM11+CBM2+CBM32+CBM6	Y (1-24)
QGHB01000006.1_300	3	GH2(302-716)	GH2	GH2+CBM42+CBM67	Y (1-27)
QGHB01000006.1_64	3	GT1(13-373)	GT1	GT1	N
QGHB01000006.1_67	3	GH3(72-299)	GH3	GH3	N
QGHB01000006.1_87	3	GH27(185-423)	CBM35+GH27	GH27+CBM35	Y (1-23)
QGHB01000006.1_90	3	GH95(2-695)	GH95	GH95+CBM13+CBM51	N
QGHB01000006.1_91	2	CE7(3-288)	N	CE7	N
QGHB01000007.1_104	3	GH93(90-476)+CBM13(492-582)	CBM13+GH93	GH93+CBM13	N
QGHB01000007.1_126	2	GH16_24(20-252)	GH16_24	N	N
QGHB01000007.1_127	2	GH3(87-326)	CBM6+GH3	N	N
QGHB01000007.1_149	3	GH146(69-586)+CBM13(686-782)	CBM13+GH146	GH146+CBM13	Y (1-49)
QGHB01000007.1_156	3	AA10(37-218)	AA10	AA10+CBM2	Y (1-37)
QGHB01000007.1_157	3	CE1(43-241)	CE1	CE1+CBM2	Y (1-29)
QGHB01000007.1_18	3	GH136(37-552)	GH136	GH136	Y (1-35)
QGHB01000007.1_253	3	GT87(98-328)	GT87	GT87	N
QGHB01000007.1_267	3	GH5_43(39-397)	GH5_43	GH5	Y (1-23)
QGHB01000007.1_289	3	GH154(17-348)	GH154	GH154	N
QGHB01000007.1_294	3	CBM4(32-143)+GH9(264-684)	CBM4+GH9	GH9+CBM2+CBM4	Y (1-27)
QGHB01000007.1_295	3	GH6(34-287)	CBM4+GH6	GH6+CBM2+CBM4	Y (1-21)
QGHB01000007.1_338	3	GH3(142-372)	GH3	GH3+CBM2+CBM6	Y (1-25)
QGHB01000007.1_346	3	CBM13(277-407)	CBM13	CBM13	Y (1-28)
QGHB01000007.1_347	2	AA10(22-191)	N	AA10	Y (1-22)
QGHB01000007.1_356	3	GH19(153-353)	CBM12+GH19	GH19+CBM12+CBM13+CBM18+CBM5	Y (1-37)
QGHB01000007.1_357	3	GH19(29-229)	GH19	GH19+CBM12+CBM13+CBM5	Y (1-26)
QGHB01000007.1_360	3	GH92(205-728)	GH92	GH92+CBM13	N
QGHB01000007.1_37	3	GT1(9-411)	GT1	GT1	N
QGHB01000007.1_408	3	CE14(7-134)	CE14	CE14	N
QGHB01000007.1_71	2	GT2_Glyco_tranf_2_3(59-288)	GT2	N	N
QGHB01000008.1_145	2	GT2_Glycos_transf_2(47-155)	GT2	N	N
QGHB01000008.1_148	2	GT4(204-351)	GT4	N	N
QGHB01000008.1_222	3	GT4(211-354)	GT4	GT4	N
QGHB01000008.1_287	3	AA3(2-490)	AA3_2	AA3	N
QGHB01000008.1_59	3	GH15(457-818)	GH15	GH15	N
QGHB01000008.1_95	3	GH23(69-180)	GH23	GH23	Y (1-27)
QGHB01000009.1_155	3	GH18(40-422)	GH18	GH18+CBM12+CBM2+CBM5	Y (1-28)
QGHB01000009.1_238	3	GT4(203-330)	GT4	GT4	N
QGHB01000009.1_242	3	GT2_Glycos_transf_2(12-192)	GT2	GT2	N
QGHB01000009.1_243	3	GT4(200-347)	GT4	GT4	N
QGHB01000009.1_244	3	GT4(160-291)	GT4	GT4	N
QGHB01000009.1_245	2	GT2_Glycos_transf_2(6-155)	GT2	N	N
QGHB01000009.1_255	3	GT2_Glyco_tranf_2_3(13-222)	GT2	GT0	N
QGHB01000009.1_319	3	GH28(53-387)	GH28	GH28	Y (1-25)
QGHB01000009.1_362	3	GH29(185-537)	GH29	GH29	N
QGHB01000009.1_372	3	GH95(91-693)	GH95	GH95	Y (1-30)
QGHB01000009.1_81	3	GH18(37-399)	GH18	GH18+CBM12+CBM2+CBM5+CBM73	Y (1-27)
QGHB01000010.1_120	3	GH27(150-406)	GH27	GH27	Y (1-24)
QGHB01000010.1_121	3	GH95(40-750)	GH95	GH95	Y (1-29)
QGHB01000010.1_123	3	GH30_3(59-492)+CBM32(509-617)	CBM32+GH30_3	GH30+CBM13	Y (1-27)
QGHB01000010.1_124	3	GH30_3(60-465)+CBM13(482-599)	CBM13+GH30_3	GH30+CBM13	Y (1-30)
QGHB01000010.1_175	3	GT4(211-359)	GT4	GT4	N
QGHB01000010.1_177	3	GT9(74-301)	GT9	GT9	N
QGHB01000010.1_183	3	GT9(67-266)	GT9	GT9	N
QGHB01000010.1_188	3	GH92(268-741)	GH92	GH92+CBM32	Y (1-23)
QGHB01000010.1_223	3	GH5_4(66-369)	GH5_4	GH5+CBM2+CBM3	Y (1-32)
QGHB01000010.1_227	3	GH43_22(169-385)+GH43_34(735-1004)	GH43_22+GH43_34	GH43	Y (1-26)
QGHB01000010.1_231	3	PL1(70-247)	PL1	PL1+CBM13+CBM66	Y (1-27)
QGHB01000010.1_232	3	PL3_4(33-227)	PL3_4	PL3+CBM13+CBM66+CBM84	Y (1-24)
QGHB01000010.1_237	3	PL1_6(148-357)+CE8(441-733)	CE8+PL1_6	CE8+PL1	Y (1-37)
QGHB01000010.1_260	3	GH63(200-543)	GH63	GH63	N
QGHB01000010.1_268	3	CBM67(161-306)+CBM67(313-482)+GH78(506-1006)	CBM67+GH78	GH78+CBM67	Y (1-27)
QGHB01000010.1_270	3	GH42(18-388)	GH42	GH42	N
QGHB01000010.1_275	3	GH53(38-367)	GH53	GH53+CBM61	Y (1-33)
QGHB01000010.1_276	3	CBM13(297-419)	CBM13	CBM13	Y (1-31)
QGHB01000010.1_277	3	CE12(137-330)	CE12	CE12	Y (1-26)
QGHB01000010.1_278	3	GH43_24(50-286)	CBM13+GH43_24	GH43+CBM13+CBM35	Y (1-24)
QGHB01000010.1_279	3	CE3(33-228)+GH5_8(252-502)+CBM2(649-751)	CBM2+CE3+GH5_8	CE3+GH18+GH5+CBM10+CBM12+CBM13+CBM2+CBM5	Y (1-29)
QGHB01000010.1_280	3	GH5_8(28-278)	CBM2+CE3+GH5_8	GH5+CBM10+CBM2	N
QGHB01000010.1_281	3	GH43_22(478-695)	GH43_22+GH43_34	GH43	Y (1-32)
QGHB01000010.1_287	3	GH95(42-770)	GH95	GH95+CBM13+CBM32+CBM51	Y (1-35)
QGHB01000010.1_289	3	GH146(366-775)	GH146	GH146	Y (1-33)
QGHB01000010.1_292	3	GH43_5(38-314)	GH43_5	GH43	Y (1-24)
QGHB01000010.1_293	3	GH43_23(83-277)+CBM42(315-449)	CBM42+GH43_23	GH43+CBM42	Y (1-39)
QGHB01000010.1_294	3	GH43_26(35-335)+CBM42(356-476)	CBM42+GH43_26	GH43+CBM42	Y (1-30)
QGHB01000010.1_295	3	GH5_35(35-168)+GH43_26(175-462)	CBM13+GH43_26	GH43+CBM13	Y (1-27)
QGHB01000010.1_296	3	GH95(2-440)	GH95	GH95	N
QGHB01000010.1_297	3	GH42(17-377)	GH42	GH42	N
QGHB01000010.1_299	3	GH3(52-282)	CBM6+GH3	GH3+CBM6	N
QGHB01000010.1_300	3	PL11(346-760)	PL11_1	CE12+PL11+CBM2+CBM35	N
QGHB01000010.1_301	3	CE2(148-330)	CE2	CE2	Y (1-25)
QGHB01000010.1_302	3	CE7(4-316)	CE7	CE7	N
QGHB01000010.1_303	3	PL9_1(23-350)	CBM35+PL9_1	PL9+CBM35+CBM66	Y (1-23)
QGHB01000010.1_304	3	PL11(1-333)	PL11_1	CE12+PL11+CBM2+CBM35	N
QGHB01000010.1_36	3	CBM32(54-160)+GH53(182-532)	CBM32+GH53	GH53	Y (1-33)
QGHB01000010.1_37	3	CBM35(37-159)+PL11(170-745)	CBM35+PL11_1	CE12+PL11+CBM2+CBM35	Y (1-30)
QGHB01000010.1_38	3	CBM13(302-435)	CBM13	CBM13	Y (1-33)
QGHB01000010.1_39	3	CBM13(29-142)+CBM13(111-190)+GH43_22(245-456)	CBM13+GH43_22	GH43+CBM13	Y (1-44)
QGHB01000010.1_42	2	GH5_4(1-130)	N	GH5+CBM2	N
QGHB01000010.1_86	3	GT87(68-305)	GT87	GT87	N
QGHB01000010.1_87	3	GT87(72-309)	GT87	GT87	N
QGHB01000010.1_96	3	CBM35(130-255)+CBM35(280-399)+GH31(466-908)	CBM35+GH31	GH31+CBM13+CBM35	Y (1-25)
QGHB01000011.1_136	3	CBM13(34-141)+GH74(282-387)+GH74(734-826)	CBM13+GH74	GH74+CBM1+CBM13+CBM2	Y (1-53)
QGHB01000011.1_189	2	AA2(94-197)+AA2(470-737)	AA2	N	N
QGHB01000011.1_206	2	GT4(161-292)	GT4	N	N
QGHB01000011.1_238	3	GH20(159-480)	CBM5+GH20	GH20+CBM32+CBM5	Y (1-25)
QGHB01000011.1_245	2	GT2_Glycos_transf_2(8-163)	GT2	N	N
QGHB01000011.1_270	3	GH13_30(26-357)	GH13_30	GH13	N
QGHB01000011.1_299	2	GT2_Glyco_tranf_2_3(50-302)	GT2	N	N
QGHB01000011.1_333	3	GH97(37-600)+CBM51(721-867)	CBM51+GH97	GH97	Y (1-30)
QGHB01000011.1_337	3	GH95(111-696)	GH95	GH95	N
QGHB01000011.1_338	3	GH27(141-373)+CBM51(412-549)	CBM51+GH27	GH27+CBM13+CBM35+CBM51	Y (1-32)
QGHB01000011.1_52	3	GT1(38-357)	GT1	GT1	N
QGHB01000011.1_55	2	GT2_Glycos_transf_2(39-194)	GT2	N	Y (1-30)
QGHB01000011.1_62	2	GH25(19-195)	CBM50+GH25	N	N
QGHB01000012.1_149	3	GH5_2(53-298)	GH5_2	GH5+CBM2+CBM5+CBM73	Y (1-30)
QGHB01000012.1_150	3	GH5_2(63-305)	GH5_2	GH5+CBM2+CBM5+CBM73	Y (1-30)
QGHB01000012.1_18	3	GT87(53-281)	GT87	GT87	N
QGHB01000012.1_190	3	GH2(46-549)+GH2(764-1050)+CBM51(1280-1417)	CBM51+GH2	GH2+CBM51+CBM67	Y (1-22)
QGHB01000012.1_34	3	GH1(7-448)	GH1	GH1	N
QGHB01000012.1_43	3	GH13_30(28-360)	GH13_30	GH13	N
QGHB01000012.1_63	3	GH97(23-581)+CBM51(712-850)	CBM51+GH97	CBM51	Y (1-21)
QGHB01000012.1_64	3	CBM32(590-668)	CBM32	CBM32	Y (1-25)
QGHB01000012.1_65	3	CBM35(29-148)+GH105(178-482)	CBM35+GH105	GH105+CBM35	Y (1-25)
QGHB01000012.1_79	2	GH79(57-414)	GH79	N	Y (1-22)
QGHB01000012.1_85	3	CBM13(31-158)+GH55(396-684)	CBM13+GH55	GH55+CBM13+CBM32+CBM56+CBM6	Y (1-26)
QGHB01000012.1_91	3	CBM2(31-126)+GH18(161-427)	CBM2+GH18	GH18+CBM12+CBM16+CBM5+CBM73	Y (1-28)
QGHB01000012.1_97	3	GH29(28-337)	CBM32+CBM35+GH29	GH29+CBM32+CBM35	Y (1-32)
QGHB01000013.1_198	3	GT4(187-342)	GT4	GT4	N
QGHB01000013.1_85	3	GH4(3-178)	GH4	GH4	N
QGHB01000014.1_136	3	GH13_30(40-379)	GH13_30	GH13	N
QGHB01000014.1_174	3	GH38(249-505)	GH38	GH38	N
QGHB01000014.1_175	3	GH5_18(15-291)	GH5_18	GH5	N
QGHB01000014.1_216	3	GH13_13(108-457)+CBM41(709-800)+CBM41(879-973)+GH13_13(1243-1637)	CBM41+CBM48+GH13+GH13_13	GH13+CBM25+CBM41+CBM48+CBM68+CBM69	Y (1-24)
QGHB01000014.1_46	3	GH97(51-605)	GH97	GH97	Y (1-30)
QGHB01000014.1_61	3	GH16_3(42-305)+CBM6(323-457)	CBM6+GH16_3	CBM6	Y (1-30)
QGHB01000014.1_77	3	GH20(185-505)	GH20	GH20+CBM5	Y (1-29)
QGHB01000015.1_122	3	GT87(68-298)	GT87	GT87	N
QGHB01000015.1_179	3	GT1(39-379)	GT1	GT1	N
QGHB01000015.1_43	3	GH36(6-646)	GH36	GH36	N
QGHB01000016.1_183	3	GT2_Glyco_tranf_2_3(271-492)	GT2	CE4+GH18+GT2	N
QGHB01000017.1_1	2	PL11(26-239)	N	CE12+PL11+CBM2+CBM35	Y (1-19)
QGHB01000017.1_107	3	GT2_Glycos_transf_2(14-177)	GT2	GT2	N
QGHB01000017.1_138	3	GH13_16(27-373)	GH13_16	GH13	N
QGHB01000017.1_2	2	GH12(90-228)	N	GH12	Y (1-28)
QGHB01000017.1_25	3	GH38(104-407)	GH38	GH38	N
QGHB01000017.1_27	3	GH43_12(5-289)	GH43_12	GH43	N
QGHB01000017.1_28	3	GH10(40-337)	GH10	GH10+CBM1+CBM2+CBM22	Y (1-32)
QGHB01000017.1_29	3	GH115(40-692)	GH115	GH115	Y (1-30)
QGHB01000017.1_34	3	GH3(106-325)	GH3	GH3	N
QGHB01000017.1_4	3	GH74(87-199)+GH74(576-683)+CBM2(788-888)	CBM2+GH74	GH74+CBM1+CBM13+CBM2+CBM3	Y (1-33)
QGHB01000017.1_5	3	GH30_5(32-505)	CBM13+GH30_5	GH30+CBM13	Y (1-23)
QGHB01000017.1_58	2	PL29(99-350)	CBM12	N	Y (1-24)
QGHB01000017.1_6	3	PL42(54-352)	PL42	GH145	Y (1-28)
QGHB01000017.1_7	3	GH2(65-593)+GH2(816-1113)	GH2	GH2+CBM51+CBM67	Y (1-24)
QGHB01000017.1_73	3	GH18(38-295)	GH18	GH18+CBM12+CBM16+CBM5	Y (1-26)
QGHB01000017.1_8	2	GH16_10(42-241)	GH16_10	N	Y (1-23)
QGHB01000017.1_96	3	GH18(38-304)+CBM13(328-399)+CBM13(370-443)	CBM13+GH18	GH18+CBM13	Y (1-32)
QGHB01000018.1_100	3	GH11(55-229)	GH11	GH11+CBM1+CBM2	Y (1-39)
QGHB01000018.1_108	3	CBM13(44-134)+CBM13(114-187)+GH62(193-462)	CBM13+GH62	GH62+CBM1+CBM13	Y (1-42)
QGHB01000018.1_37	3	GH12(103-247)	GH12	GH12+CBM2	Y (1-29)
QGHB01000018.1_40	3	GH10(41-335)	CBM2+GH10	GH10+CBM1+CBM13+CBM2	Y (1-35)
QGHB01000018.1_59	3	CBM13(52-190)+GH62(206-476)	CBM13+GH62	GH62+CBM1+CBM13	Y (1-46)
QGHB01000018.1_76	3	CBM42(33-161)+GH43_34(173-449)	CBM42+GH43_34	GH43+CBM42	Y (1-25)
QGHB01000018.1_77	3	GH43_22(79-288)+CBM42(349-479)	CBM42+GH43_22	GH43+CBM42	Y (1-30)
QGHB01000019.1_25	3	AA5_2(72-671)	AA5_2+CBM32	AA5+CBM13+CBM32	Y (1-29)
QGHB01000019.1_40	2	GH43_29(30-300)+CBM13(308-399)	N	GH43+CBM13	Y (1-29)
QGHB01000019.1_46	3	GH121(7-932)	GH121	GH121	Y (1-24)
QGHB01000019.1_47	3	GH43_29(26-309)	GH43_29	GH43+CBM22+CBM6	Y (1-25)
QGHB01000019.1_48	3	GH146(45-545)	GH146	GH146	Y (1-28)
QGHB01000019.1_53	3	GH127(2-522)	GH127	GH127	N
QGHB01000019.1_59	3	GH18(67-536)	CBM5+GH18	GH18+AA10+CBM12+CBM5+CBM73	Y (1-30)
QGHB01000019.1_96	3	GH87(312-1238)	CBM32+GH87	GH87+CBM32+CBM35+CBM6	N
QGHB01000019.1_97	3	GH87(469-1097)	CBM32+GH87	GH87+CBM32	Y (1-30)
QGHB01000020.1_100	3	GH97(32-583)+CBM51(720-841)	CBM51+GH97	GH97+CBM51	Y (1-24)
QGHB01000020.1_115	2	GT2_Glycos_transf_2(8-97)	GT2+GT4	N	N
QGHB01000020.1_119	2	GT2_Glycos_transf_2(2-138)	GT2	N	N
QGHB01000020.1_57	3	GH95(266-686)	GH95	GH95	Y (1-30)
QGHB01000020.1_81	3	CBM35(28-149)+GH5_2(269-511)	CBM35+GH5_2	GH5+CBM2+CBM35+CBM5+CBM73	Y (1-24)
QGHB01000020.1_99	3	GH10(42-360)	GH10	GH10+CBM2	Y (1-27)
QGHB01000021.1_100	2	GT1(152-338)	GT1	N	N
QGHB01000021.1_32	3	CBM2(35-133)+GH18(170-536)	CBM2+GH18	GH18+CBM12+CBM2+CBM5+CBM73	Y (1-37)
QGHB01000021.1_72	2	AA10(29-169)	N	AA10+CBM12	Y (1-29)
QGHB01000021.1_99	3	GT1(166-367)	GT1	GT1	N
QGHB01000022.1_17	3	GH27(136-368)+CBM51(525-663)	CBM51+GH27	GH27+CBM13+CBM35+CBM51	Y (1-27)
QGHB01000022.1_4	3	GH46(32-247)	GH46	GH46+CBM32	Y (1-28)
QGHB01000022.1_5	2	GH46(30-245)	N	GH46+CBM32	Y (1-26)
QGHB01000022.1_96	3	GT4(208-363)	GT4	GT4	N
QGHB01000023.1_53	2	GT4(178-324)	GT4	N	N
QGHB01000023.1_62	2	GH63(38-416)	GH63	N	N
QGHB01000023.1_65	2	GH12(119-267)	GH12	N	N
QGHB01000024.1_8	3	GT4(189-329)	GT4	GT4	N
QGHB01000025.1_16	3	GH5_51(38-385)	GH5_51	GH5	Y (1-23)
QGHB01000026.1_35	3	CBM6(903-1029)+CBM13(1050-1163)	CBM13+CBM6	CBM13+CBM32+CBM57+CBM6	Y (1-31)
QGHB01000026.1_39	3	GH54(41-360)+CBM13(373-496)	CBM13+GH54	GH54+CBM13+CBM42	Y (1-37)
QGHB01000026.1_40	3	CBM13(447-565)	CBM13	CBM13+CBM32+CBM6	Y (1-31)
QGHB01000026.1_41	3	CBM6(687-812)+CBM13(823-942)	CBM13+CBM6	CBM13+CBM32+CBM57+CBM6	Y (1-33)
QGHB01000026.1_42	3	CBM13(428-552)	CBM13+GH39	GH39+CBM13	Y (1-35)
QGHB01000026.1_46	3	GH141(39-596)+CBM13(772-895)	CBM13+GH141	GH141+CBM13	Y (1-35)
QGHB01000027.1_1	3	PL6_2(32-364)	PL6_2	PL6	Y (1-26)
QGHB01000027.1_2	3	PL6_2(29-363)	PL6_2	PL6+CBM32	Y (1-25)
QGHB01000027.1_7	3	GH3(128-354)	GH3	GH3	Y (1-31)
QGHB01000029.1_17	3	CBM16(33-141)+GH18(196-423)	CBM16+GH18	GH18+CBM16+CBM2+CBM5	Y (1-32)
QGHB01000031.1_16	2	CE4(45-163)	N	CE4+GH18+GT2	N
QGHB01000001.1_1762	2	N	GH18	GH18+CBM13+CBM2+CBM5	Y (1-25)
QGHB01000001.1_1444	2	N	GH23	GH23+CBM50	N
QGHB01000001.1_445	2	N	GH23	GH23	N
QGHB01000001.1_128	2	N	GH23	GH23	N
QGHB01000010.1_265	2	N	CBM35+GH39	GH39+CBM35	Y (1-27)
QGHB01000003.1_598	2	N	CBM35+GH39	GH39+CBM35	Y (1-25)
QGHB01000009.1_239	2	N	GT0+GT2	GT0	N
QGHB01000020.1_121	2	N	GT0	GT0	N
QGHB01000010.1_176	2	N	GT4	GT0	N
QGHB01000001.1_1880	2	N	GT0+GT4	GT0	N
QGHB01000001.1_866	2	N	GT2	GT2	N
QGHB01000019.1_49	2	N	CBM2	CBM1	Y (1-28)
QGHB01000010.1_77	2	N	CBM12	CBM12	Y (1-27)
QGHB01000003.1_609	2	N	CBM13	CBM13	Y (1-26)
QGHB01000018.1_41	2	N	CBM2	CBM2	Y (1-27)
QGHB01000001.1_1671	2	N	CBM32	CBM32	Y (1-22)
QGHB01000006.1_122	2	N	CBM32	CBM32	Y (1-30)
QGHB01000012.1_278	2	N	CBM32	CBM32	N
QGHB01000001.1_36	2	N	CBM2	CBM5	Y (1-30)

## Sheet:  L. flaviverrucosa 
CAZY enzymes identified by dbCAN2 meta-server of L. flaviverrucosa As40578
Gene ID	# of Tools	HMMER	DIAMOND	Hotpep	Signal Peptide
QQAU01000001.1_130	3	GT1(106-408)	GT1	GT1	N
QQAU01000001.1_151	3	GH36(137-424)	GH36	GH36	N
QQAU01000001.1_155	3	CBM35(537-654)	CBM35	CBM35	Y (1-34)
QQAU01000001.1_170	3	CBM2(340-432)	CBM2	CBM2	N
QQAU01000001.1_192	3	CE12(140-334)	CBM13+CE12	CE12	Y (1-32)
QQAU01000001.1_193	3	GH5_4(67-369)	GH5_4	GH5+CBM2+CBM3	Y (1-33)
QQAU01000001.1_194	3	CBM35(38-158)+PL11(170-745)	CBM35+PL11_1	CE12+PL11+CBM2+CBM35	Y (1-33)
QQAU01000001.1_205	3	GH12(103-247)	GH12	GH12+CBM2	Y (1-29)
QQAU01000001.1_270	3	GH63(408-857)	GH0	GH0	N
QQAU01000001.1_271	2	GH13(47-348)	GH13	N	N
QQAU01000001.1_274	3	GH15(236-596)	GH15	GH15	N
QQAU01000001.1_349	3	GT4(188-341)	GT4	GT4	N
QQAU01000001.1_371	3	CE1(45-208)+CBM2(318-417)	CBM2+CE1	CE1+CBM2	Y (1-30)
QQAU01000001.1_390	3	GH43_23(83-276)+CBM42(315-449)	CBM42+GH43_23	GH43+CBM42	Y (1-39)
QQAU01000001.1_391	3	GH43_26(35-335)+CBM42(349-477)	CBM42+GH43_26	GH43+CBM42	Y (1-30)
QQAU01000001.1_392	3	GH43_5(44-320)	GH43_5	GH43	Y (1-32)
QQAU01000001.1_393	3	GH5_35(39-174)+GH43_26(182-468)	CBM13+GH43_26	GH43+CBM13	Y (1-33)
QQAU01000001.1_394	3	CE12(32-241)	CE12	CE12	Y (1-28)
QQAU01000001.1_395	3	CE12(44-266)	CE12	CE12	Y (1-26)
QQAU01000001.1_397	3	GH64(34-391)+CBM13(405-525)	CBM13+GH64	GH64+CBM13	Y (1-30)
QQAU01000001.1_419	3	GT1(68-427)	GT1	GT1	Y (1-31)
QQAU01000001.1_420	2	GT4(361-522)	GT4	N	N
QQAU01000001.1_429	2	GT2_Glycos_transf_2(16-133)	GT2	N	N
QQAU01000001.1_443	3	GH11(55-230)	GH11	GH11+CBM1+CBM2	Y (1-39)
QQAU01000001.1_444	3	CBM13(51-188)+GH62(206-476)	CBM13+GH62	GH62+CBM1+CBM13	Y (1-45)
QQAU01000001.1_478	3	CBM13(47-202)+PL9_1(206-532)	CBM13+PL9_1	PL9+CBM35+CBM66	Y (1-35)
QQAU01000001.1_485	2	GH6(39-295)	N	GH6+CBM4	Y (1-26)
QQAU01000001.1_486	3	CBM4(33-152)+GH9(274-734)	CBM4+GH9	GH9+CBM2+CBM4	Y (1-27)
QQAU01000001.1_490	3	GH1(3-437)	GH1	GH1	N
QQAU01000001.1_543	3	GT4(205-357)	GT4	GT4	N
QQAU01000001.1_555	3	GT9(75-305)	GT9	GT9	N
QQAU01000001.1_559	3	GT9(69-247)	GT9	GT9	N
QQAU01000001.1_560	3	GH3(112-366)	GH3	GH3	N
QQAU01000001.1_573	3	GH10(41-335)	CBM2+GH10	GH10+CBM1+CBM13+CBM2	Y (1-35)
QQAU01000001.1_667	3	GH128(386-602)	GH128	GH0+GH128+CBM42	N
QQAU01000001.1_695	3	GH6(37-288)	GH6	GH6+CBM2+CBM4	Y (1-22)
QQAU01000001.1_7	3	GH44(43-546)+CBM2(550-641)	CBM2+GH44	GH44+CBM2	Y (1-36)
QQAU01000001.1_718	2	CE7(3-288)	N	CE7	N
QQAU01000001.1_719	3	GH95(2-690)	GH95	GH95+CBM13+CBM51	N
QQAU01000001.1_722	3	GH27(191-428)	CBM35+GH27	GH27+CBM35	Y (1-25)
QQAU01000001.1_735	3	GH3(72-299)	GH3	GH3	N
QQAU01000001.1_738	3	GT1(20-373)	GT1	GT1	N
QQAU01000001.1_810	3	GH18(66-535)	CBM5+GH18	GH18+AA10+CBM12+CBM5+CBM73	Y (1-30)
QQAU01000001.1_846	3	GH87(335-1263)	CBM32+GH87	GH87+CBM32+CBM35+CBM6	Y (1-33)
QQAU01000001.1_847	3	GH87(469-1097)	CBM32+GH87	GH87+CBM32	Y (1-30)
QQAU01000001.1_870	3	CE4(46-163)	CE4	CE4+GH18+GT2	Y (1-33)
QQAU01000001.1_934	3	GH18(41-298)	GH18	GH18+CBM12+CBM16+CBM5	Y (1-29)
QQAU01000001.1_957	3	GH18(38-303)+CBM13(330-398)+CBM13(370-443)	CBM13+GH18	GH18+CBM13	Y (1-32)
QQAU01000001.1_969	3	GT2_Glycos_transf_2(14-177)	GT2	GT2	N
QQAU01000001.1_991	3	GH13_16(27-373)	GH13_16	GH13	N
QQAU01000002.1_176	3	GH9(120-607)	GH9	GH9	Y (1-24)
QQAU01000002.1_200	3	GH57(12-387)	GH57	GH57	N
QQAU01000002.1_201	3	GT4(208-360)	GT4	GT4	N
QQAU01000002.1_205	3	GH92(273-781)	GH92	GH92+CBM13+CBM32	Y (1-25)
QQAU01000002.1_214	3	CBM48(16-105)+GH13_11(182-531)	CBM48+GH13_11	GH13+GH77+CBM48	N
QQAU01000002.1_219	3	GT35(276-647)	GT35	GT35	Y (1-20)
QQAU01000002.1_221	3	GH13_3(227-447)	GH13_3	GH0+GH13	N
QQAU01000002.1_222	3	GH13_16(72-428)	GH13_16	GH13	N
QQAU01000002.1_224	3	CBM48(115-204)+GH13_9(265-565)	CBM48+GH13_9	GH13+CBM48	N
QQAU01000002.1_244	3	GH92(217-730)	GH92	GH92	N
QQAU01000002.1_258	2	GT2_Glyco_tranf_2_3(48-280)	GT2	N	N
QQAU01000002.1_338	3	GH92(566-1094)	CBM32+GH92	GH92+CBM0+CBM32	N
QQAU01000002.1_384	2	GT1(157-355)	GT1	N	N
QQAU01000002.1_385	3	GT1(5-380)	GT1	GT1	N
QQAU01000002.1_411	2	AA10(29-170)	N	CBM12	Y (1-29)
QQAU01000002.1_441	3	CBM2(35-133)+GH18(171-534)	CBM2+GH18	GH18+CBM12+CBM2+CBM5+CBM73	Y (1-37)
QQAU01000002.1_610	3	GT2_Glyco_tranf_2_3(13-222)	GT2	GT0	N
QQAU01000002.1_620	3	GT2_Glycos_transf_2(9-190)	GT2	GT2	N
QQAU01000002.1_621	3	GT4(200-347)	GT4	GT4	N
QQAU01000002.1_622	3	GT4(162-292)	GT4	GT4	N
QQAU01000002.1_623	2	GT2_Glycos_transf_2(2-148)	GT2	N	N
QQAU01000002.1_625	3	GT2_Glycos_transf_2(10-180)	GT0+GT2	GT0	N
QQAU01000002.1_626	3	GT4(203-330)	GT4	GT4	N
QQAU01000002.1_703	3	GH18(40-425)	GH18	GH18+CBM2+CBM5	Y (1-28)
QQAU01000003.1_10	3	PL1(86-260)	PL1	PL1+CBM66	Y (1-29)
QQAU01000003.1_11	3	PL1(76-252)	PL1	PL1+CBM66	Y (1-28)
QQAU01000003.1_117	3	GH43_34(38-318)+CBM66(334-488)	CBM66+GH43_34	GH43+CBM66	Y (1-23)
QQAU01000003.1_118	3	GH2(55-771)+CBM13(750-881)	CBM13+GH0	CBM13	Y (1-26)
QQAU01000003.1_119	3	GH141(4-507)+CBM13(683-806)	CBM13+GH141	GH141+CBM13	N
QQAU01000003.1_12	3	PL1(97-269)	PL1	PL1+CBM66	Y (1-33)
QQAU01000003.1_124	3	CBM13(442-553)	CBM13+GH39	GH39+CBM13	Y (1-35)
QQAU01000003.1_125	3	CBM6(687-812)+CBM13(824-943)	CBM13+CBM6	CBM13+CBM32+CBM57+CBM6	Y (1-33)
QQAU01000003.1_126	3	CBM13(447-565)	CBM13	CBM13+CBM32+CBM6	Y (1-32)
QQAU01000003.1_127	3	CBM13(30-122)+CBM13(82-171)+CE1(202-333)	CBM13+CE0	CE1+CBM13+CBM2	Y (1-28)
QQAU01000003.1_128	3	GH54(51-370)+CBM13(384-506)	CBM13+GH54	GH54+CBM13+CBM42	Y (1-47)
QQAU01000003.1_132	3	CBM6(905-1029)+CBM13(1047-1163)	CBM13+CBM6	CBM13+CBM32+CBM57+CBM6	Y (1-31)
QQAU01000003.1_18	3	PL1_5(103-284)	PL1_5	PL1	Y (1-34)
QQAU01000003.1_198	3	GT4(169-308)	GT4	GT4	N
QQAU01000003.1_203	2	GT4(200-344)	N	GT4	N
QQAU01000003.1_24	3	GH5(51-311)+CBM13(422-499)	CBM13	GH0+CBM13	Y (1-49)
QQAU01000003.1_25	3	CBM2(35-135)+PL11(165-736)	CBM2+PL11_1	CE12+PL11+CBM2+CBM35	Y (1-32)
QQAU01000003.1_36	3	GH92(239-708)	GH92	GH92	N
QQAU01000003.1_37	2	GT4(241-386)	GT4	N	N
QQAU01000003.1_499	3	GT1(29-378)	GT1	GT1	N
QQAU01000003.1_542	3	CBM2(33-128)+PL31(244-446)	CBM2+PL31	PL31+CBM2	Y (1-27)
QQAU01000003.1_543	3	CBM2(666-762)	CBM2	CBM2	Y (1-34)
QQAU01000003.1_605	3	GH1(2-445)	GH1	GH1	N
QQAU01000003.1_77	2	GT1(7-415)	N	GT1	N
QQAU01000003.1_9	3	PL1(79-266)	PL1	PL1+CBM66	Y (1-31)
QQAU01000003.1_94	2	GT2_Glycos_transf_2(5-130)	GT2	N	N
QQAU01000004.1_155	3	GT4(192-354)	GT4	GT4	N
QQAU01000004.1_172	3	GT81(12-299)	GT81	GT81	N
QQAU01000004.1_186	3	CE14(10-149)	CE14	CE14	N
QQAU01000004.1_209	3	GT87(62-288)	GT87	GT87	N
QQAU01000004.1_261	3	CE14(8-142)	CE14	CE14	N
QQAU01000004.1_320	3	GH23(140-277)	GH23	GH23	N
QQAU01000004.1_335	3	GH23(113-256)	GH23	GH23	N
QQAU01000004.1_368	3	GT39(10-260)	GT39	GT39	N
QQAU01000004.1_391	3	GH42(16-385)	GH42	GH42	N
QQAU01000004.1_415	3	CBM32(946-1062)	CBM32	CBM32	Y (1-29)
QQAU01000004.1_569	3	GH20(86-410)	GH20	GH20	N
QQAU01000004.1_610	3	GH3(60-275)	GH3	GH3	N
QQAU01000004.1_612	3	CE9(11-377)	CE9	CE9	N
QQAU01000005.1_145	3	GH76(48-331)	GH76	GH76	N
QQAU01000005.1_156	3	CE9(13-378)	CE9	CE9	N
QQAU01000005.1_216	3	GH25(62-246)	GH25	GH25	Y (1-22)
QQAU01000005.1_223	3	GH15(208-578)	GH15	GH15	Y (1-21)
QQAU01000005.1_224	3	GH2(76-821)	GH2	GH2	Y (1-29)
QQAU01000005.1_229	3	PL29(79-389)	PL29	PL0	Y (1-29)
QQAU01000005.1_270	3	CBM2(34-122)+CBM2(143-230)+GH18(425-833)	CBM2+GH18	GH18+CBM12+CBM16+CBM2+CBM5	Y (1-24)
QQAU01000005.1_372	3	GT4(220-368)	GT4	GT4	N
QQAU01000005.1_450	3	GT4(195-321)	GT4	GT4	N
QQAU01000005.1_451	3	GT4(197-341)	GT4	GT4	N
QQAU01000005.1_605	3	GT2_Glycos_transf_2(9-169)	GT2	GT2	N
QQAU01000005.1_61	3	GH63(435-879)	GH0	GH0	N
QQAU01000005.1_8	3	GT51(179-347)	GT51	GT51	N
QQAU01000006.1_228	3	GH1(15-460)	GH1	GH1	N
QQAU01000006.1_347	3	GT28(197-352)	GT28	GT28	N
QQAU01000006.1_42	3	GH36(6-647)	GH36	GH36	N
QQAU01000006.1_445	3	GT1(90-314)	GT1	GT1	N
QQAU01000006.1_97	3	GT87(68-298)	GT87	GT87	N
QQAU01000007.1_10	3	GH31(216-670)	GH31	GH31	N
QQAU01000007.1_111	3	GH3(64-275)	GH3	GH3	N
QQAU01000007.1_149	3	GT1(101-360)	GT1	GT1	N
QQAU01000007.1_15	3	GH3(47-286)	GH3	GH3+CBM6	N
QQAU01000007.1_16	3	CE7(4-319)	CE7	CE7	N
QQAU01000007.1_17	2	GH12(90-227)	N	GH12	Y (1-27)
QQAU01000007.1_206	3	GH2(56-476)+CBM42(606-739)+CBM42(760-898)	CBM42+GH2	GH2+CBM42+CBM67	Y (1-26)
QQAU01000007.1_21	3	GH5(36-298)+CBM13(344-477)	CBM13	GH0+CBM13	Y (1-34)
QQAU01000007.1_234	3	CBM32(37-153)+GH8(211-555)	CBM32+GH8	GH8+CBM13+CBM32	Y (1-28)
QQAU01000007.1_235	3	CBM32(40-155)+GH8(210-552)	CBM32+GH8	GH8+CBM32	Y (1-30)
QQAU01000007.1_25	3	GH43_12(6-290)	GH43_12	GH43	N
QQAU01000007.1_26	3	GH10(31-329)	GH10	GH10+CBM1+CBM2+CBM22	Y (1-24)
QQAU01000007.1_291	2	AA10(32-170)	N	AA10+CBM12+CBM5	Y (1-32)
QQAU01000007.1_305	3	GH65(323-683)	GH65	GH65	N
QQAU01000007.1_31	3	GH3(104-325)	GH3	GH3+CBM6	N
QQAU01000007.1_312	3	GH64(28-385)	GH64	GH64+CBM13	Y (1-25)
QQAU01000007.1_317	2	GT2_Glycos_transf_2(2-119)	N	GT2	N
QQAU01000007.1_356	3	CBM2(34-130)	CBM2+GH18	GH18+CBM13+CBM16+CBM2+CBM5	Y (1-25)
QQAU01000007.1_385	3	GH88(51-366)	GH88	GH88	N
QQAU01000007.1_4	2	CBM63(188-256)	N	CBM63	Y (1-32)
QQAU01000007.1_48	3	CBM67(162-306)+CBM67(313-481)+GH78(509-1004)	CBM67+GH78	GH78+CBM67	Y (1-27)
QQAU01000007.1_49	3	CE3(33-229)+GH5_8(252-502)+CBM2(649-751)	CBM2+CE3+GH5_8	CE3+GH18+GH5+CBM10+CBM12+CBM2+CBM20+CBM5	Y (1-29)
QQAU01000007.1_50	3	GH27(148-389)+CBM13(514-636)	CBM13+CBM35+GH27	GH27+CBM13+CBM35	Y (1-26)
QQAU01000007.1_52	3	GH95(2-697)	GH95	GH95+CBM13+CBM32+CBM51	N
QQAU01000007.1_53	3	PL11(327-741)	PL11_1	CE12+PL11+CBM2+CBM35	Y (1-26)
QQAU01000007.1_54	3	CE2(146-328)	CE2	CE2	Y (1-23)
QQAU01000007.1_56	3	GH30_5(32-507)	CBM13+GH30_5	GH30+CBM13	Y (1-22)
QQAU01000007.1_57	3	PL42(52-350)	PL42	GH145	Y (1-23)
QQAU01000007.1_58	3	GH2(63-597)+GH2(813-1121)	GH2	GH2+CBM51+CBM67	Y (1-25)
QQAU01000007.1_59	2	GH16_10(42-241)	GH16_10	N	Y (1-23)
QQAU01000007.1_6	3	CBM2(34-134)+CE2(254-467)	CBM2+CE2	CE2+CBM2	Y (1-31)
QQAU01000007.1_7	3	CBM2(32-131)+GH5_4(164-440)+CBM46(470-555)	CBM2+CBM46+GH5_4	GH5+CBM2+CBM46	Y (1-27)
QQAU01000007.1_75	3	GH2(4-753)	GH2	GH2	N
QQAU01000007.1_8	3	GH43_12(2-275)	GH43_12	GH43	N
QQAU01000007.1_88	3	GH146(54-571)+CBM13(669-767)	CBM13+GH146	GH146+CBM13	Y (1-34)
QQAU01000007.1_89	3	AA10(38-219)	AA10	AA10+CBM2	Y (1-38)
QQAU01000007.1_9	3	GH42(14-378)	GH42	GH42	N
QQAU01000008.1_125	2	GH23(65-174)	GH23	N	N
QQAU01000008.1_215	3	GT4(190-331)	GT4	GT4	N
QQAU01000008.1_252	3	CBM35(39-160)+CBM35(172-290)	CBM35	GH18+CBM13+CBM2+CBM35	Y (1-35)
QQAU01000008.1_310	2	GH128(46-259)	N	GH0+GH128	Y (1-23)
QQAU01000008.1_329	2	GT4(473-623)	GT4	N	Y (1-20)
QQAU01000008.1_8	2	GT4(187-342)	N	GT4	N
QQAU01000009.1_132	3	GH3(105-328)+CBM6(617-739)	CBM6+GH3	GH3+GH30+CBM11+CBM2+CBM6	Y (1-24)
QQAU01000009.1_133	3	GT87(57-270)	GT87	GT87	N
QQAU01000009.1_215	3	CBM3(32-112)+GH16(198-425)	CBM3+GH0	GH0+CBM3+CBM5	Y (1-26)
QQAU01000009.1_216	3	GH20(132-432)	GH20	GH20	N
QQAU01000009.1_231	3	AA10(32-208)	AA10+CBM12	AA10+CBM12	Y (1-32)
QQAU01000009.1_245	3	GH142(52-524)	GH142	GH142+CBM13	Y (1-24)
QQAU01000009.1_246	3	GT1(21-371)	GT1	GT1	N
QQAU01000009.1_252	3	GH13_32(58-320)	GH13_32	GH13+CBM20+CBM25	Y (1-27)
QQAU01000009.1_26	3	GH2(34-594)	GH2	GH2+CBM32+CBM67+CBM71	Y (1-30)
QQAU01000009.1_297	3	CBM32(37-149)+GH158(174-330)+CBM32(580-697)	CBM32+GH158	GH158+CBM32	Y (1-25)
QQAU01000009.1_300	3	CBM32(43-160)+GH55(420-727)	CBM32+GH55	GH55+CBM13+CBM32+CBM6	Y (1-31)
QQAU01000009.1_302	3	GH2(302-725)	GH2	GH2+CBM42+CBM67	Y (1-27)
QQAU01000009.1_42	3	GT4(219-372)	GT4	GT4	N
QQAU01000009.1_56	3	GH30_8(43-376)	GH30_8	GH30+CBM35+CBM6	Y (1-40)
QQAU01000009.1_57	2	GH78(91-320)+CBM35(545-668)	CBM35	N	Y (1-30)
QQAU01000010.1_117	2	GT2_Glyco_tranf_2_3(50-302)	GT2	N	N
QQAU01000010.1_142	3	GH13_30(26-357)	GH13_30	GH13	N
QQAU01000010.1_169	2	GT2_Glycos_transf_2(5-157)	GT2	N	N
QQAU01000010.1_179	3	GH20(160-480)	CBM5+GH20	GH20+CBM32+CBM5	Y (1-25)
QQAU01000010.1_216	2	GT4(161-292)	GT4	N	N
QQAU01000010.1_231	2	AA2(94-197)	AA2	N	N
QQAU01000010.1_284	3	GT1(8-357)	GT1	GT1	N
QQAU01000010.1_68	2	GH46(120-312)	N	GH46+CBM32	Y (1-28)
QQAU01000010.1_69	3	GH46(32-247)	GH46	GH46+CBM32	Y (1-28)
QQAU01000010.1_81	3	GH27(204-435)	GH27	GH27+CBM13+CBM35+CBM51	N
QQAU01000011.1_19	3	GH5_51(34-381)	GH5_51	GH5	Y (1-19)
QQAU01000011.1_255	2	GH134(77-235)	N	GH134	Y (1-28)
QQAU01000011.1_257	3	GH2(59-731)	GH2	GH2	Y (1-37)
QQAU01000011.1_258	3	CBM13(35-158)+GH26(173-463)	CBM13+GH26	GH26+CBM13	Y (1-31)
QQAU01000011.1_94	3	AA3(2-489)	AA3_2	AA3	N
QQAU01000012.1_105	3	GH95(106-678)	GH95	GH95	Y (1-30)
QQAU01000012.1_121	3	CBM35(29-150)+GH5_2(270-512)	CBM35+GH5_2	GH18+GH5+CBM12+CBM2+CBM35+CBM5+CBM73	Y (1-25)
QQAU01000012.1_146	2	CE14(1-133)	N	CE14	N
QQAU01000012.1_149	2	GT2_Glycos_transf_2(8-96)	GT2+GT4	N	N
QQAU01000012.1_153	2	GT2_Glycos_transf_2(17-153)	GT2	N	N
QQAU01000012.1_182	3	CE14(7-134)	CE14	CE14	N
QQAU01000012.1_222	3	GH92(234-757)	GH92	GH92+CBM13	Y (1-20)
QQAU01000012.1_225	3	GH19(158-360)	CBM12+GH19	GH19+CBM12+CBM13+CBM5	Y (1-24)
QQAU01000012.1_231	2	AA10(22-192)	N	AA10	Y (1-22)
QQAU01000012.1_232	3	CBM13(280-411)	CBM13	CBM13	Y (1-30)
QQAU01000012.1_241	3	GH3(144-374)	GH3	GH3+CBM2+CBM6	Y (1-23)
QQAU01000012.1_278	3	GH154(17-348)	GH154	GH154	N
QQAU01000012.1_296	3	GH5_43(39-397)	GH5_43	GH5	Y (1-23)
QQAU01000013.1_113	3	GH97(23-579)+CBM51(711-848)	CBM51+GH97	GH97+CBM51	Y (1-21)
QQAU01000013.1_114	3	CBM32(588-665)	CBM32	CBM32	N
QQAU01000013.1_132	3	CBM13(31-158)+GH55(395-684)	CBM13+GH55	GH55+CBM13+CBM32+CBM56+CBM6	Y (1-26)
QQAU01000013.1_135	3	CBM2(32-126)+GH18(166-488)	CBM2+GH18	GH18+CBM12+CBM16+CBM5+CBM73	Y (1-28)
QQAU01000013.1_186	3	GH5_2(62-305)	GH5_2	GH5+CBM2+CBM5+CBM73	Y (1-24)
QQAU01000013.1_46	3	GH4(4-176)	GH4	GH4	N
QQAU01000013.1_53	3	GH114(66-241)	GH114	GH114	Y (1-33)
QQAU01000013.1_67	3	GT87(46-274)	GT87	GT87	N
QQAU01000013.1_74	2	GT2_Glycos_transf_2(431-607)	GT2+GT4	N	N
QQAU01000013.1_75	3	CBM35(33-156)+CBM35(167-287)+GH87(380-948)	CBM35+GH87	GH87+CBM35	Y (1-28)
QQAU01000013.1_79	3	GH13_30(34-390)	GH13_30	GH13	N
QQAU01000013.1_95	3	GH13_30(28-360)	GH13_30	GH13	N
QQAU01000014.1_116	3	GH114(73-245)	GH114	GH114	N
QQAU01000014.1_146	3	GH3(104-337)	GH3	GH3	Y (1-23)
QQAU01000014.1_147	2	GH171(48-400)	GH171	N	Y (1-25)
QQAU01000014.1_186	3	GT51(59-248)	GT51	GT51	Y (1-26)
QQAU01000014.1_213	3	CBM32(42-155)	CBM32	CBM32	Y (1-31)
QQAU01000014.1_24	3	GH4(2-176)	GH4	GH4	N
QQAU01000014.1_38	3	GT20(7-471)	GT20	GT20	N
QQAU01000014.1_39	3	GH15(478-838)	GH15	GH15	N
QQAU01000015.1_105	3	GT2_Glyco_tranf_2_3(269-490)	GT2	CE4+GH18+GT2	Y (1-30)
QQAU01000015.1_14	3	CBM16(33-143)+GH18(200-426)	CBM16+GH18	GH18+CBM16+CBM2+CBM5	Y (1-32)
QQAU01000016.1_1	3	PL6_2(29-363)	PL6_2	PL6	Y (1-25)
QQAU01000016.1_101	3	GH5_18(15-291)	GH5_18	GH5	N
QQAU01000016.1_102	3	GH38(249-505)	GH38	GH38	N
QQAU01000016.1_139	3	GH13_30(40-379)	GH13_30	GH13	N
QQAU01000016.1_174	3	GH20(165-485)	GH20	GH20+CBM5	Y (1-29)
QQAU01000016.1_189	3	GH16_3(42-305)+CBM6(324-458)	CBM6+GH16_3	CBM6	Y (1-30)
QQAU01000016.1_6	3	GH3(128-354)	GH3	GH3	Y (1-31)
QQAU01000016.1_67	3	GH13_13(108-457)+CBM41(709-801)+CBM41(879-986)+GH13_13(1256-1650)	CBM41+CBM48+GH13+GH13_13	GH13+CBM25+CBM41+CBM48+CBM68+CBM69	Y (1-24)
QQAU01000017.1_112	2	GT4(247-331)	N	GT4	N
QQAU01000017.1_130	2	GH73(37-175)	N	GH73	Y (1-27)
QQAU01000017.1_165	3	GH2(25-658)	GH2	CBM51+CBM67	N
QQAU01000017.1_197	3	GH43_5(35-315)	GH43_5	GH43	Y (1-23)
QQAU01000017.1_208	3	CE2(146-329)	CE2	CE2	Y (1-23)
QQAU01000017.1_209	3	PL11(37-596)	PL11_1	CE12+PL11+CBM2+CBM35	Y (1-23)
QQAU01000017.1_53	2	GT4(179-311)	GT4	N	N
QQAU01000017.1_58	2	GT4(177-319)	GT4	N	N
QQAU01000017.1_59	2	GT4(191-328)	GT4	N	N
QQAU01000017.1_62	2	GT2_Glycos_transf_2(31-196)	GT2	N	N
QQAU01000018.1_132	3	GH1(2-413)	GH1	GH1	N
QQAU01000018.1_15	3	GT2_Glyco_tranf_2_3(189-409)	GT2	GT2	N
QQAU01000018.1_16	3	GT2_Glyco_tranf_2_3(164-419)	GT2	GT2	N
QQAU01000018.1_21	3	GT2_Glycos_transf_2(15-140)	GT2	GT2	N
QQAU01000019.1_118	3	GT83(23-482)	GT2	GT0	N
QQAU01000019.1_119	2	GT2_Glycos_transf_2(5-171)	N	GT2	N
QQAU01000019.1_120	3	GT83(3-419)	GT2	GT0	N
QQAU01000019.1_173	3	CBM56(15-115)+CBM56(136-200)+CBM56(218-284)+GH55(526-816)	CBM56+GH55	GH55+CBM13+CBM32+CBM56	Y (1-26)
QQAU01000020.1_103	3	GH1(8-442)	GH1	GH1	N
QQAU01000020.1_137	3	GH13_10(100-414)	CBM48+GH13_10	GH13+CBM48	N
QQAU01000020.1_138	3	GH13_26(25-142)+GH13_26(140-249)	GH13_26	GH13+GH77	N
QQAU01000020.1_139	3	CBM48(10-99)+GH13_11(176-527)	CBM48+GH13_11	GH13+GH77+CBM41+CBM48	N
QQAU01000020.1_14	2	CBM13(372-513)+CBM13(520-662)	CBM13	N	Y (1-25)
QQAU01000020.1_141	3	GH77(134-585)	GH77	GH77	N
QQAU01000020.1_146	3	GT1(13-418)	GT1	GT1	N
QQAU01000020.1_157	3	GT51(68-257)	GT51	GT51	N
QQAU01000020.1_6	3	GH16_3(36-273)+CBM13(331-405)	CBM13+GH16_3	CBM11+CBM13+CBM32+CBM4+CBM54+CBM56	Y (1-33)
QQAU01000020.1_91	3	GH85(94-389)	GH85	GH85	Y (1-28)
QQAU01000020.1_92	3	CBM32(42-155)+CBM32(179-297)+GH16_3(323-568)	CBM32+GH16_3	CBM13+CBM32+CBM4+CBM56+CBM6	Y (1-31)
QQAU01000021.1_181	3	GT4(187-342)	GT4	GT4	N
QQAU01000021.1_79	3	GH4(2-177)	GH4	GH4	N
QQAU01000022.1_112	3	GH92(268-743)	GH92	GH92+CBM32	Y (1-23)
QQAU01000022.1_23	3	CBM35(129-254)+CBM35(277-395)+GH31(463-904)	CBM35+GH31	GH31+CBM13+CBM35	Y (1-25)
QQAU01000022.1_73	3	GH27(152-408)	GH27	GH27+CBM13+CBM35	Y (1-23)
QQAU01000022.1_74	3	GH95(41-751)	GH95	GH95	Y (1-29)
QQAU01000022.1_77	3	GH30_3(53-487)+CBM32(507-614)	CBM32+GH30_3	GH30+CBM13	Y (1-22)
QQAU01000022.1_78	3	GH30_3(62-467)+CBM13(484-602)	CBM13+GH30_3	GH30+CBM13	Y (1-32)
QQAU01000023.1_23	3	CBM2(34-133)+GH5_4(183-459)+CBM46(488-573)	CBM2+CBM46+GH5_4	GH5+CBM1+CBM2+CBM46	Y (1-31)
QQAU01000023.1_24	3	GH9(35-471)+CBM3(746-823)	CBM3+GH9	GH9+CBM2+CBM3	Y (1-31)
QQAU01000023.1_29	3	GH1(5-452)	GH1	GH1	N
QQAU01000023.1_40	2	CBM13(66-191)	N	GH54+CBM13	N
QQAU01000023.1_41	3	CBM4(34-156)+GH9(281-739)+CBM2(756-853)	CBM2+CBM4+GH9	GH9+CBM2+CBM4	Y (1-29)
QQAU01000023.1_45	3	GH43_22(169-385)+GH43_34(728-998)	GH43_22+GH43_34	GH43+CBM6	Y (1-27)
QQAU01000023.1_5	3	GH26(44-337)	GH26	GH26+CBM3+CBM35	Y (1-40)
QQAU01000023.1_52	3	CBM2(32-131)+GH43_36(158-422)	CBM2+GH43_36	GH43	Y (1-29)
QQAU01000023.1_53	3	GH27(143-386)+CBM13(418-543)	CBM13+GH27	GH27+CBM13+CBM35+CBM51	Y (1-27)
QQAU01000023.1_54	3	CBM2(42-142)+GH62(167-452)	CBM2+GH62	GH62+CBM2	Y (1-39)
QQAU01000023.1_55	3	CE3(39-226)+CBM2(243-334)	CBM2+CE3	CE3+CBM13+CBM2	Y (1-25)
QQAU01000023.1_58	3	GH141(51-591)+CBM13(665-788)	CBM13+GH141	GH141+CBM13	Y (1-34)
QQAU01000023.1_59	3	GH6(55-315)+CBM2(359-457)	CBM2+GH6	GH6+CBM2	Y (1-46)
QQAU01000023.1_60	3	GH10(42-336)+CBM2(367-455)	CBM2+GH10	GH10+CBM1+CBM13+CBM2+CBM9	Y (1-36)
QQAU01000023.1_61	3	GH43_29(30-310)+CBM6(329-453)	CBM6+GH43_29	GH43+CBM2+CBM22+CBM42+CBM6+CBM66	Y (1-29)
QQAU01000023.1_62	3	CE1(55-245)+CBM2(343-442)	CBM2+CE1	CE1+CBM1+CBM2	Y (1-40)
QQAU01000023.1_63	3	GH95(37-755)+CBM13(809-942)	CBM13+GH95	GH95+CBM13+CBM32+CBM51	Y (1-31)
QQAU01000023.1_64	3	CE1(60-195)+CBM2(332-426)	CBM2+CE0	CE1+CBM13+CBM2	Y (1-28)
QQAU01000023.1_65	3	CE1(65-237)+CBM13(312-434)	CBM13+CE0	CE1+CBM13+CBM2	Y (1-30)
QQAU01000023.1_68	3	CBM2(38-139)+GH6(186-527)	CBM2+GH6	GH6+CBM2+CBM3	Y (1-35)
QQAU01000023.1_70	3	AA10(28-211)+CBM2(319-419)	AA10+CBM2	AA10+CBM12+CBM2+CBM73	Y (1-28)
QQAU01000023.1_71	3	CBM2(30-129)+GH48(328-954)	CBM2+GH48	GH48+CBM2	Y (1-24)
QQAU01000023.1_72	3	PL1(68-247)	PL1	PL1+CBM13+CBM66	Y (1-27)
QQAU01000023.1_73	3	PL3_4(33-226)	PL3_4	PL3+CBM13+CBM66+CBM84	Y (1-24)
QQAU01000023.1_78	3	PL1_6(136-345)+CE8(428-722)	CE8+PL1_6	CE8+PL1	Y (1-25)
QQAU01000023.1_83	3	GH30_5(30-508)+CBM13(523-654)	CBM13+GH30_5	GH30+CBM13	Y (1-24)
QQAU01000023.1_90	3	GH43_26(40-335)+CBM42(353-444)	CBM42+GH43_26	GH43+CBM42	Y (1-30)
QQAU01000023.1_91	3	GH51(205-819)	GH51	GH51	Y (1-28)
QQAU01000025.1_1	3	GT51(68-257)	GT51	GT51	Y (1-38)
QQAU01000029.1_2	3	GT51(68-257)	GT51	GT51	Y (1-38)
QQAU01000003.1_199	2	N	GH0	GH0	N
QQAU01000004.1_361	2	N	GH23	GH23+CBM50	N
QQAU01000005.1_484	2	N	GH23	GH23	N
QQAU01000005.1_193	2	N	GH23	GH23	N
QQAU01000018.1_107	2	N	GT0+GT4	GT0	N
QQAU01000012.1_155	2	N	GT0	GT0	N
QQAU01000001.1_554	2	N	GT4	GT0	N
QQAU01000004.1_1	2	N	GT0+GT4	GT0	N
QQAU01000001.1_246	2	N	GT0	GT0	N
QQAU01000018.1_10	2	N	GT2	GT2	N
QQAU01000009.1_14	2	N	CBM12	CBM12+CBM13	Y (1-31)
QQAU01000009.1_346	2	N	CBM12	CBM12	Y (1-27)
QQAU01000001.1_396	2	N	CBM13	CBM13	Y (1-27)
QQAU01000006.1_33	2	N	CBM13	CBM13	N
QQAU01000004.1_159	2	N	CBM32	CBM32	Y (1-22)
QQAU01000012.1_36	2	N	CBM32	CBM32	N
QQAU01000022.1_15	2	N	CBM32	CBM32	Y (1-28)
QQAU01000005.1_574	2	N	CBM2	CBM5	Y (1-30)

## Sheet: L. fradiae 
CAZY enzymes identified by dbCAN2 meta-server of L. fradiae CGMCC 4.3506
Gene ID	# of Tools	HMMER	DIAMOND	Hotpep	Signal Peptide
FNCC01000001.1_126	3	GT87(60-278)	GT87	GT87	N
FNCC01000001.1_148	3	CBM2(31-126)+GH18(166-442)	CBM2+GH18	GH18+CBM12+CBM16+CBM5+CBM73	Y (1-28)
FNCC01000001.1_151	3	CBM13(14-140)+GH55(378-669)	CBM13+GH55	GH55+CBM13+CBM32+CBM56+CBM6	N
FNCC01000001.1_169	3	CBM32(591-668)	CBM32	CBM32	Y (1-25)
FNCC01000001.1_170	3	GH97(42-596)+CBM51(727-865)	CBM51+GH97	GH97+CBM51	Y (1-38)
FNCC01000001.1_182	3	GH13_30(28-360)	GH13_30	GH13	N
FNCC01000001.1_192	3	GT87(66-303)	GT87	GT87	N
FNCC01000001.1_193	3	GT87(72-309)	GT87	GT87	N
FNCC01000001.1_266	3	GH13_16(27-373)	GH13_16	GH13	N
FNCC01000001.1_285	3	GT2_Glycos_transf_2(14-177)	GT2	GT2	N
FNCC01000001.1_296	3	GH18(38-303)+CBM13(330-443)	CBM13+GH18	GH18+CBM13	Y (1-32)
FNCC01000001.1_337	3	GH128(391-607)	GH128	GH0+GH128+CBM42	N
FNCC01000001.1_338	3	GH76(238-537)	GH76	GH76	N
FNCC01000001.1_344	3	GH10(41-335)	CBM2+GH10	GH10+CBM1+CBM13+CBM2	Y (1-36)
FNCC01000001.1_357	3	GH43_34(36-316)+CBM66(332-486)	CBM66+GH43_34	GH43+CBM66	Y (1-23)
FNCC01000001.1_378	3	GT51(68-257)	GT51	GT51	N
FNCC01000001.1_379	3	GH25(68-247)	GH25	GH25	Y (1-32)
FNCC01000001.1_385	2	GT4(200-349)	N	GT4	N
FNCC01000001.1_386	2	GT4(194-311)	N	GT4	N
FNCC01000001.1_391	3	GH43_26(36-327)	GH43_26	GH43	Y (1-27)
FNCC01000001.1_430	3	GH76(194-493)	GH76	GH76	Y (1-21)
FNCC01000001.1_445	3	GT4(187-340)	GT4	GT4	N
FNCC01000001.1_517	3	CE1(46-247)+CBM2(325-424)	CBM2+CE1	CE1+CBM2	Y (1-31)
FNCC01000001.1_519	3	GH11(53-227)	GH11	CE4+GH11+CBM1+CBM2+CBM60	Y (1-35)
FNCC01000001.1_57	3	GH2(46-544)+GH2(764-1049)+CBM51(1280-1417)	CBM51+GH2	GH2+CBM51+CBM67	Y (1-22)
FNCC01000001.1_617	3	CBM2(38-136)	CBM2	CBM2	Y (1-33)
FNCC01000001.1_624	3	GH92(208-678)	GH92	GH92	N
FNCC01000001.1_625	2	GT4(241-382)	GT4	N	N
FNCC01000001.1_671	2	GT1(5-402)	GT1	N	N
FNCC01000001.1_701	3	GH43_29(29-309)+CBM6(330-452)	CBM6+GH43_29	GH43+CBM2+CBM22+CBM42+CBM6	Y (1-28)
FNCC01000001.1_702	3	GH10(41-330)+CBM2(354-443)	CBM2+GH10	GH10+CBM1+CBM13+CBM2+CBM9	Y (1-35)
FNCC01000001.1_704	2	GH23(106-241)	N	GH23	Y (1-23)
FNCC01000001.1_92	3	GH5_2(62-305)	GH5_2	GH5+CBM2+CBM5+CBM73	Y (1-30)
FNCC01000002.1_150	3	GH76(44-332)	GH76	GH76	N
FNCC01000002.1_161	3	CE9(13-378)	CE9	CE9	N
FNCC01000002.1_18	3	GT51(156-328)	GT51	GT51	N
FNCC01000002.1_214	3	GH25(61-245)	GH25	GH25	Y (1-22)
FNCC01000002.1_220	3	GH15(210-580)	GH15	GH15	Y (1-21)
FNCC01000002.1_259	3	CBM2(55-143)+CBM2(163-251)+GH18(446-854)	CBM2+GH18	GH18+CBM12+CBM16+CBM2+CBM5	Y (1-45)
FNCC01000002.1_363	3	GT4(219-369)	GT4	GT4	N
FNCC01000002.1_71	3	GH63(436-878)	GH0	GH0	N
FNCC01000003.1_101	3	GH4(4-178)	GH4	GH4	N
FNCC01000003.1_106	3	GH114(56-231)	GH114	GH114	Y (1-29)
FNCC01000003.1_107	3	GH142(53-522)	GH142	GH142+CBM13	Y (1-24)
FNCC01000003.1_108	3	GT1(14-384)	GT1	GT1	N
FNCC01000003.1_118	2	GT4(191-321)	N	GT4	N
FNCC01000003.1_143	3	GH2(311-738)	GH2	GH2+CBM42+CBM67	Y (1-27)
FNCC01000003.1_145	3	GH13_30(33-386)	GH13_30	GH13	N
FNCC01000003.1_149	3	CBM35(34-157)+CBM35(168-293)+CBM35(303-417)+GH87(383-934)	CBM35+GH87	GH87+CBM35	Y (1-29)
FNCC01000003.1_172	3	GH3(72-299)	GH3	GH3	N
FNCC01000003.1_175	3	GT1(5-373)	GT1	GT1	N
FNCC01000003.1_227	3	GH18(66-535)+CBM5(723-761)	CBM5+GH18	GH18+AA10+CBM12+CBM5+CBM73	Y (1-30)
FNCC01000003.1_23	3	AA10(37-218)	AA10	AA10+CBM2	Y (1-37)
FNCC01000003.1_256	3	GH87(339-1263)	CBM32+GH87	GH18+GH87+CBM12+CBM32+CBM35+CBM5+CBM6	Y (1-33)
FNCC01000003.1_257	3	GH87(472-1097)	CBM32+GH87	GH87+CBM32	Y (1-30)
FNCC01000003.1_277	2	CE4(46-163)	N	CE4	Y (1-24)
FNCC01000003.1_278	3	PL1(70-247)	PL1	PL1+CBM13+CBM66	Y (1-27)
FNCC01000003.1_319	3	GH3(29-242)	GH3	GH3	N
FNCC01000003.1_367	3	GH2(57-477)+CBM42(607-742)+CBM42(762-901)	CBM42+GH2	GH2+CBM42+CBM67	Y (1-27)
FNCC01000003.1_401	3	CBM32(38-153)+GH8(197-539)	CBM32+GH8	GH8+CBM32	Y (1-27)
FNCC01000003.1_446	2	AA10(32-170)	N	AA10+CBM12+CBM5	Y (1-32)
FNCC01000003.1_460	3	GH65(327-689)	GH65	GH65	N
FNCC01000003.1_465	3	GH64(28-385)	GH64	GH64+CBM13	Y (1-25)
FNCC01000003.1_470	2	GT2_Glycos_transf_2(2-119)	N	GT2	N
FNCC01000003.1_57	3	GH6(39-289)	CBM4+GH6	GH6+CBM2+CBM4	Y (1-23)
FNCC01000003.1_58	3	CBM4(33-151)+GH9(272-732)	CBM4+GH9	GH9+CBM2+CBM30+CBM4	Y (1-27)
FNCC01000003.1_62	3	GH1(3-436)	GH1	GH1	N
FNCC01000004.1_163	3	GT4(203-326)	GT4	GT4	N
FNCC01000004.1_164	3	GT2_Glyco_tranf_2_3(7-230)	GT0+GT2	GT0	N
FNCC01000004.1_167	2	GT2_Glycos_transf_2(6-155)	GT2	N	N
FNCC01000004.1_168	3	GT4(161-292)	GT4	GT4	N
FNCC01000004.1_169	3	GT4(200-347)	GT4	GT4	N
FNCC01000004.1_170	3	GT2_Glycos_transf_2(12-193)	GT2	GT2	N
FNCC01000004.1_345	3	CBM2(35-133)+GH18(171-534)	CBM2+GH18	GH18+CBM12+CBM2+CBM5+CBM73	Y (1-37)
FNCC01000004.1_367	2	AA10(29-167)	N	CBM12	Y (1-29)
FNCC01000004.1_390	3	GT1(173-380)	GT1	GT1	N
FNCC01000004.1_391	2	GT1(161-355)	GT1	N	N
FNCC01000004.1_394	2	CBM13(417-534)	N	CBM13	Y (1-22)
FNCC01000004.1_431	3	CBM32(99-215)+GH92(603-1131)	CBM32+GH92	GH92+CBM32	Y (1-33)
FNCC01000004.1_84	3	GH18(40-424)	GH18	GH18+CBM12+CBM2+CBM5	Y (1-30)
FNCC01000005.1_1	2	GT4(46-196)	GT4	N	N
FNCC01000005.1_114	3	GH1(2-446)	GH1	GH1	N
FNCC01000005.1_119	3	GH13_32(58-320)	GH13_32	GH13+CBM20+CBM25	Y (1-27)
FNCC01000005.1_132	2	GT2_Glycos_transf_2(16-181)	GT2	N	N
FNCC01000005.1_135	2	GT4(191-328)	GT4	N	N
FNCC01000005.1_136	2	GT4(177-318)	GT4	N	N
FNCC01000005.1_140	2	GT4(176-318)	GT4	N	N
FNCC01000005.1_20	3	GT87(63-281)	GT87	GT87	N
FNCC01000005.1_215	3	GH154(5-335)	GH154	GH154	N
FNCC01000005.1_250	3	GH3(145-374)	GH3	GH3+CBM2+CBM6	Y (1-26)
FNCC01000005.1_257	3	CBM13(278-364)	CBM13	CBM13	Y (1-27)
FNCC01000005.1_258	2	AA10(23-193)	N	AA10	Y (1-23)
FNCC01000005.1_264	3	GH19(157-357)	CBM12+GH19	GH19+CBM12+CBM13+CBM5	Y (1-21)
FNCC01000005.1_273	3	GH92(205-728)	GH92	GH92+CBM13	N
FNCC01000005.1_322	2	CE14(7-134)	N	CE14	N
FNCC01000005.1_353	2	GT2_Glycos_transf_2(2-133)	GT2	N	N
FNCC01000005.1_357	2	GT2_Glycos_transf_2(8-96)	GT2+GT4	N	N
FNCC01000005.1_369	3	GH30_8(44-377)	GH30_8	GH30+CBM35+CBM6	Y (1-41)
FNCC01000005.1_67	2	GT2_Glyco_tranf_2_3(42-254)	GT2	N	N
FNCC01000006.1_106	3	GH13_30(40-379)	GH13_30	GH13	N
FNCC01000006.1_153	3	GH16_3(42-305)+CBM6(325-459)	CBM6+GH16_3	CBM6	Y (1-30)
FNCC01000006.1_304	2	GT2_Glyco_tranf_2_3(50-302)	GT2	N	N
FNCC01000006.1_329	3	GH13_30(26-357)	GH13_30	GH13	N
FNCC01000006.1_359	3	GH20(161-480)+CBM5(528-566)	CBM5+GH20	GH20+CBM32+CBM5	Y (1-25)
FNCC01000006.1_386	2	GT4(160-292)	GT4	N	N
FNCC01000006.1_399	2	AA2(90-193)	AA2	N	N
FNCC01000006.1_41	3	GH13_13(108-457)+CBM41(709-801)+CBM41(879-973)+GH13_13(1243-1637)	CBM41+CBM48+GH13+GH13_13	GH13+CBM25+CBM41+CBM48+CBM68+CBM69	Y (1-24)
FNCC01000006.1_71	3	GH5_18(15-291)	GH5_18	GH5	N
FNCC01000006.1_72	3	GH38(249-505)	GH38	GH38	N
FNCC01000007.1_174	3	GT1(65-301)	GT1	GT1	N
FNCC01000007.1_399	3	GH9(120-607)	GH9	GH9	Y (1-24)
FNCC01000007.1_401	3	CBM2(33-126)	CBM2+GH18	GH18	Y (1-29)
FNCC01000007.1_422	3	GH57(13-388)	GH57	GH57	N
FNCC01000007.1_423	3	GT4(212-364)	GT4	GT4	N
FNCC01000007.1_435	3	GH92(273-781)	GH92	GH92+CBM13+CBM32	Y (1-25)
FNCC01000007.1_443	3	CBM48(24-113)+GH13_11(190-539)	CBM48+GH13_11	GH13+GH77+CBM48	N
FNCC01000007.1_447	3	GT35(277-646)	GT35	GT35	Y (1-41)
FNCC01000007.1_449	3	GH13_3(227-447)	GH13_3	GH0+GH13	N
FNCC01000007.1_450	3	GH13_16(72-428)	GH13_16	GH13	N
FNCC01000007.1_452	3	CBM48(114-203)+GH13_9(264-564)	CBM48+GH13_9	GH13+CBM48	N
FNCC01000007.1_469	3	GH92(217-730)	GH92	GH92	N
FNCC01000007.1_74	3	GT28(196-352)	GT28	GT28	N
FNCC01000008.1_146	3	GH3(78-284)+CBM13(956-1071)	GH3	GH3+CBM13	Y (1-37)
FNCC01000008.1_215	3	CBM56(15-116)+CBM56(136-233)+GH55(444-732)	CBM56+GH55	GH55+CBM13+CBM32+CBM56	Y (1-26)
FNCC01000008.1_241	2	GT2_Glycos_transf_2(431-583)	GT2+GT4	N	N
FNCC01000008.1_253	3	GH3(33-261)	GH3	GH3	N
FNCC01000008.1_255	3	CBM32(45-160)+GH55(420-724)	CBM32+GH55	GH55+CBM13+CBM32+CBM6	Y (1-32)
FNCC01000008.1_259	3	CBM32(39-151)+GH158(178-334)+CBM32(584-701)	CBM32+GH158	GH158+CBM32	Y (1-27)
FNCC01000008.1_281	3	GT1(15-378)	GT1	GT1	N
FNCC01000008.1_427	3	GH5_1(53-386)+CBM2(435-533)	CBM2+GH5_1	GH5+CBM2+CBM3	Y (1-35)
FNCC01000008.1_431	3	GH12(103-247)	GH12	GH12+CBM2	Y (1-29)
FNCC01000009.1_173	3	GT4(204-355)	GT4	GT4	N
FNCC01000009.1_175	3	GT9(75-301)	GT9	GT9	N
FNCC01000009.1_181	3	GT9(64-244)	GT9	GT9	N
FNCC01000009.1_189	3	GH92(268-743)	GH92	GH92+CBM32	Y (1-23)
FNCC01000009.1_213	3	CBM2(34-133)+GH5_4(177-453)+CBM46(482-568)	CBM2+CBM46+GH5_4	GH5+CBM2+CBM46	Y (1-31)
FNCC01000009.1_214	3	GH9(36-472)+CBM3(753-827)	CBM3+GH9	GH9+CBM2+CBM3	Y (1-20)
FNCC01000009.1_219	3	GH1(5-453)	GH1	GH1	N
FNCC01000009.1_223	3	CBM4(34-156)+GH9(278-739)+CBM2(758-855)	CBM2+CBM4+GH9	GH9+CBM2+CBM4	Y (1-29)
FNCC01000009.1_229	3	CBM2(37-137)+GH62(159-442)	CBM2+GH62	GH62+CBM2	Y (1-34)
FNCC01000009.1_231	3	GH6(46-303)+CBM2(350-448)	CBM2+GH6	GH6+CBM2	Y (1-35)
FNCC01000009.1_232	3	GH10(40-335)+CBM2(369-457)	CBM2+GH10	GH10+CBM1+CBM13+CBM2	Y (1-35)
FNCC01000009.1_233	3	CE1(55-243)+CBM2(353-441)	CBM2+CE1	CE1+CBM1+CBM2	Y (1-42)
FNCC01000009.1_234	3	CE1(66-202)+CBM2(345-433)	CBM2+CE0	CE1+CBM1+CBM13+CBM2	Y (1-38)
FNCC01000009.1_235	3	CBM13(51-192)+GH62(209-479)	CBM13+GH62	GH62+CBM1+CBM13	Y (1-45)
FNCC01000009.1_240	3	CBM2(37-138)+GH6(186-527)	CBM2+GH6	GH6+CBM2+CBM3	Y (1-34)
FNCC01000009.1_242	3	AA10(28-211)+CBM2(321-421)	AA10+CBM2	AA10+CBM12+CBM2+CBM73	Y (1-28)
FNCC01000009.1_243	3	CBM2(30-129)+GH48(326-954)	CBM2+GH48	GH48+CBM2+CBM3	Y (1-24)
FNCC01000009.1_282	3	GH43_26(41-337)+CBM42(352-446)	CBM42+GH43_26	GH43+CBM42	Y (1-32)
FNCC01000009.1_283	3	GH51(204-819)	GH51	GH51	Y (1-26)
FNCC01000009.1_288	2	CBM63(190-257)	N	CBM63	Y (1-33)
FNCC01000009.1_290	3	CE2(144-356)	CBM2+CE2	CE2+CBM2	Y (1-25)
FNCC01000009.1_291	3	GH10(43-342)	GH10	GH10+CBM1+CBM2	Y (1-24)
FNCC01000009.1_296	3	GH3(104-325)	GH3	GH3+CBM6	N
FNCC01000009.1_310	3	CBM67(166-310)+CBM67(318-484)+GH78(511-1011)	CBM67+GH78	GH78+CBM67	Y (1-30)
FNCC01000009.1_311	3	CE3(33-227)+GH5_8(250-500)+CBM2(645-747)	CBM2+CE3+GH5_8	CE3+GH18+GH5+CBM10+CBM12+CBM13+CBM2+CBM20+CBM5	Y (1-30)
FNCC01000009.1_313	3	PL11(314-728)	PL11_1	CE12+PL11+CBM2+CBM35	N
FNCC01000009.1_314	3	CE7(4-315)	CE7	CE7	N
FNCC01000009.1_323	3	GH43_12(6-289)	GH43_12	GH43	N
FNCC01000009.1_330	3	GH2(3-709)	GH2	GH2	N
FNCC01000009.1_359	3	GH13_16(30-382)	GH13_16	GH13	N
FNCC01000009.1_48	2	AA7(79-298)	N	AA7	Y (1-21)
FNCC01000009.1_75	3	CBM35(129-254)+CBM35(277-396)+GH31(463-902)	CBM35+GH31	GH31+CBM13+CBM35	Y (1-25)
FNCC01000009.1_8	3	GH6(10-262)	GH6	GH6+CBM2+CBM4	N
FNCC01000010.1_333	3	CBM67(8-182)+GH78(210-725)	GH78	GH78+CBM67	N
FNCC01000010.1_334	3	GH3(29-248)	GH3	GH3	N
FNCC01000010.1_336	3	CBM67(104-284)+GH78(314-855)	GH78	GH78+CBM67	N
FNCC01000010.1_386	3	GT4(223-370)	GT4	GT4	N
FNCC01000010.1_401	3	GH130(260-484)	GH130	GH130	N
FNCC01000011.1_108	3	GT81(12-299)	GT81	GT81	N
FNCC01000011.1_122	3	CE14(10-149)	CE14	CE14	N
FNCC01000011.1_144	3	GT87(62-288)	GT87	GT87	N
FNCC01000011.1_188	3	CE14(8-142)	CE14	CE14	N
FNCC01000011.1_235	3	GH23(136-276)	GH23	GH23	Y (1-38)
FNCC01000011.1_248	3	GH23(121-265)	GH23	GH23	N
FNCC01000011.1_278	3	GT39(43-293)	GT39	GT39	N
FNCC01000011.1_304	3	GH42(16-385)	GH42	GH42	N
FNCC01000011.1_326	3	CBM32(946-1063)	CBM32	CBM32	Y (1-31)
FNCC01000011.1_90	3	GT5(76-386)	GT4	GT4	N
FNCC01000012.1_126	3	AA3(2-489)	AA3_2	AA3	N
FNCC01000012.1_208	3	GH5_51(41-388)	GH5_51	GH5	Y (1-23)
FNCC01000013.1_202	3	GH1(17-462)	GH1	GH1	N
FNCC01000013.1_43	3	GH36(14-655)	GH36	GH36	N
FNCC01000013.1_87	3	GT87(68-298)	GT87	GT87	N
FNCC01000014.1_131	3	GH20(86-409)	GH20	GH20	N
FNCC01000014.1_41	3	GH15(478-838)	GH15	GH15	N
FNCC01000014.1_42	3	GT20(7-471)	GT20	GT20	N
FNCC01000014.1_54	3	GH4(2-176)	GH4	GH4	N
FNCC01000014.1_81	3	CE9(11-377)	CE9	CE9	N
FNCC01000014.1_83	3	GH3(60-275)	GH3	GH3	N
FNCC01000015.1_10	3	CBM2(34-130)	CBM2+GH18	GH18+CBM16+CBM2+CBM5	Y (1-36)
FNCC01000015.1_139	3	GH85(101-397)	GH85	GH85	Y (1-35)
FNCC01000015.1_173	3	GH13_10(97-411)	CBM48+GH13_10	GH13+CBM48	N
FNCC01000015.1_174	3	GH13_26(25-145)+GH13_26(141-249)	GH13_26	GH13+GH77	N
FNCC01000015.1_175	3	CBM48(10-99)+GH13_11(176-527)	CBM48+GH13_11	GH13+GH77+CBM41+CBM48	N
FNCC01000015.1_177	3	GH77(138-589)	GH77	GH77	N
FNCC01000015.1_188	3	GT51(68-257)	GT51	GT51	N
FNCC01000015.1_52	2	GH152(39-197)	N	GH0	Y (1-30)
FNCC01000015.1_61	3	GH16_3(36-273)+CBM13(290-405)	CBM13+GH16_3	CBM11+CBM13+CBM32+CBM4+CBM54+CBM56	Y (1-33)
FNCC01000016.1_139	3	GH4(2-177)	GH4	GH4	N
FNCC01000016.1_47	3	GT4(187-342)	GT4	GT4	N
FNCC01000017.1_190	2	GH128(45-258)	N	GH0+GH128	Y (1-22)
FNCC01000017.1_92	3	GT4(190-331)	GT4	GT4	N
FNCC01000018.1_110	3	GT51(59-248)	GT51	GT51	Y (1-26)
FNCC01000018.1_42	2	GH114(55-231)	GH114	N	Y (1-21)
FNCC01000018.1_69	3	GH3(104-337)	GH3	GH3	Y (1-23)
FNCC01000018.1_70	2	GH171(50-401)	GH171	N	Y (1-26)
FNCC01000019.1_3	3	CBM2(338-431)	CBM2	CBM2	N
FNCC01000019.1_35	2	GT2_Glycos_transf_2(15-149)	GT2	N	N
FNCC01000019.1_48	3	GH44(38-543)+CBM2(547-636)	CBM2+GH44	GH44+CBM2	Y (1-35)
FNCC01000019.1_49	2	CBM2(40-139)	CBM2	N	Y (1-26)
FNCC01000020.1_140	3	CBM16(33-143)+GH18(194-420)	CBM16+GH18	GH18+CBM16+CBM2+CBM5	Y (1-32)
FNCC01000020.1_55	3	GT2_Glyco_tranf_2_3(271-492)	GT2	CE4+GH18+GT2	N
FNCC01000022.1_20	2	GT2_Glycos_transf_2(6-114)	GT2	N	N
FNCC01000022.1_21	2	GT4(367-513)	GT4	N	N
FNCC01000022.1_28	2	GT2_Glycos_transf_2(9-166)	N	GT2	N
FNCC01000023.1_12	3	CBM22(33-161)+GH10(197-514)+CBM2(527-627)	CBM2+CBM22+GH10	GH10+CBM2+CBM22+CBM9	Y (1-27)
FNCC01000023.1_41	3	GH141(56-593)+CBM13(668-789)	CBM13+GH141	GH141+CBM13	Y (1-35)
FNCC01000023.1_42	3	GH95(38-758)+CBM13(814-945)	CBM13+GH95	GH95+CBM13+CBM32+CBM51	Y (1-32)
FNCC01000023.1_43	3	CE1(60-194)+CBM2(329-423)	CBM2+CE0	CE1+CBM13+CBM2	Y (1-28)
FNCC01000023.1_44	3	CE1(58-231)+CBM13(306-424)	CBM13+CE0	CE1+CBM1+CBM13+CBM2	Y (1-32)
FNCC01000023.1_45	3	GH2(85-957)+CBM13(1102-1192)	GH2	GH2+CBM32+CBM51+CBM67	Y (1-39)
FNCC01000023.1_46	3	GH43_5(41-317)	GH43_5	GH43	Y (1-28)
FNCC01000023.1_56	3	CBM2(35-135)+PL11(163-733)	CBM2+PL11_1	CE12+PL11+CBM2+CBM35	Y (1-32)
FNCC01000024.1_25	3	GH27(152-397)+CBM13(428-550)	CBM13+GH27	GH27+CBM13+CBM35+CBM51	Y (1-31)
FNCC01000024.1_26	3	CE15(67-387)+CBM2(451-540)	CBM2+CE15	CE15+CBM1+CBM2	Y (1-40)
FNCC01000024.1_27	3	CBM13(47-196)+GH43_36(201-466)	CBM13+GH43_36	GH43+CBM13	Y (1-39)
FNCC01000024.1_28	3	GH146(55-572)+CBM13(632-767)	CBM13+GH146	GH146+CBM13	Y (1-35)
FNCC01000024.1_54	3	GH43_12(13-291)	GH43_12	GH43	N
FNCC01000026.1_16	3	AA10(32-208)	AA10+CBM12	AA10+CBM12+CBM73	Y (1-32)
FNCC01000026.1_25	3	GH20(132-432)	GH20	GH20	N
FNCC01000026.1_26	3	CBM3(32-112)+GH16(198-425)	CBM3+GH0	GH0+CBM3+CBM5	Y (1-26)
FNCC01000030.1_1	2	GT4(100-250)	GT4	N	N
FNCC01000038.1_8	3	GH1(2-413)	GH1	GH1	N
FNCC01000002.1_194	2	N	GH23	GH23	N
FNCC01000011.1_271	2	N	GH23	GH23+CBM50	N
FNCC01000005.1_351	2	N	GT0	GT0	N
FNCC01000009.1_174	2	N	GT4	GT0	N
FNCC01000021.1_82	2	N	GT0+GT4	GT0	N
FNCC01000022.1_15	2	N	GT2	GT2	N
FNCC01000009.1_53	2	N	CBM12	CBM12	Y (1-27)
FNCC01000009.1_324	2	N	CBM13	CBM13	Y (1-25)
FNCC01000032.1_3	2	N	CBM13	CBM13	Y (1-29)
FNCC01000011.1_94	2	N	CBM32	CBM32	Y (1-22)
FNCC01000001.1_61	2	N	CBM2	CBM5	Y (1-28)

## Sheet:  L. guizhouensis 
CAZY enzymes identified by dbCAN2 meta-server of L. guizhouensis DHS C013
Gene ID	# of Tools	HMMER	DIAMOND	Hotpep	Signal Peptide
CP016793.1_1087	3	GH20(183-503)	GH20	GH20+CBM5	Y (1-30)
CP016793.1_1104	3	GH16_3(42-305)+CBM6(324-458)	CBM6+GH16_3	CBM6	Y (1-30)
CP016793.1_1143	3	GH64(34-391)+CBM13(406-527)	CBM13+GH64	GH64+CBM13	Y (1-30)
CP016793.1_1214	3	GH46(1-208)	GH46	GH46+CBM32	N
CP016793.1_1260	2	GT2_Glyco_tranf_2_3(50-302)	GT2	N	N
CP016793.1_1287	3	GH13_30(26-357)	GH13_30	GH13	N
CP016793.1_1314	2	GT2_Glycos_transf_2(5-161)	GT2	N	N
CP016793.1_1324	3	GH20(159-480)	CBM5+GH20	GH20+CBM32+CBM5	Y (1-25)
CP016793.1_1363	2	GT4(157-291)	GT4	N	N
CP016793.1_1381	2	AA2(90-193)	AA2	N	N
CP016793.1_14	3	GH5_43(39-397)	GH5_43	GH5	Y (1-23)
CP016793.1_1575	3	GH23(69-180)	GH23	GH23	N
CP016793.1_159	3	AA3(4-489)	AA3_2	AA3	N
CP016793.1_1614	2	GT2_Glycos_transf_2(57-165)	GT2	N	N
CP016793.1_1617	2	GT4(204-351)	GT4	N	N
CP016793.1_1724	2	GT2_Glycos_transf_2(41-198)	GT2	N	Y (1-24)
CP016793.1_1726	3	GT1(15-355)	GT1	GT1	N
CP016793.1_1965	3	GT4(121-284)	GT4	GT4	N
CP016793.1_1983	3	GT81(12-303)	GT81	GT81	N
CP016793.1_1999	3	CE14(2-138)	CE14	CE14	N
CP016793.1_2023	3	GT87(62-288)	GT87	GT87	N
CP016793.1_2073	3	CE14(8-142)	CE14	CE14	N
CP016793.1_2126	3	GH23(139-278)	GH23	GH23	Y (1-26)
CP016793.1_2140	3	GH23(120-262)	GH23	GH23	N
CP016793.1_2174	3	GT39(10-260)	GT39	GT39	N
CP016793.1_2250	3	GH42(9-377)	GH42	GH42	N
CP016793.1_2276	3	CBM32(944-1060)	CBM32	CBM32	Y (1-30)
CP016793.1_236	3	GH5_51(38-385)	GH5_51	GH5	Y (1-23)
CP016793.1_2436	3	GH20(86-409)	GH20	GH20	N
CP016793.1_2486	3	GH3(59-275)	GH3	GH3	N
CP016793.1_2489	3	CE9(11-377)	CE9	CE9	N
CP016793.1_2511	3	GH4(2-176)	GH4	GH4	N
CP016793.1_2525	3	GT20(7-471)	GT20	GT20	N
CP016793.1_2526	3	GH15(478-838)	GH15	GH15	N
CP016793.1_2610	3	GH114(54-230)	GH114	GH114	Y (1-20)
CP016793.1_2641	3	GH3(105-336)	GH3	GH3	Y (1-25)
CP016793.1_2642	2	GH171(50-401)	GH171	N	Y (1-26)
CP016793.1_2682	3	GT51(59-248)	GT51	GT51	Y (1-26)
CP016793.1_2745	3	CBM32(42-156)	CBM32	CBM32	Y (1-31)
CP016793.1_2836	3	GT2_Glyco_tranf_2_3(197-422)	GT2	GT2	N
CP016793.1_2840	2	GT2_Glycos_transf_2(8-116)	GT2	N	N
CP016793.1_2842	3	GT2_Glycos_transf_2(9-126)	GT2	GT2	N
CP016793.1_2934	3	GT2_Glycos_transf_2(420-590)	GT2+GT4	GT2+GT4	N
CP016793.1_2957	3	GH1(2-413)	GH1	GH1	N
CP016793.1_3072	3	GT51(125-296)	GT51	GT51	N
CP016793.1_3130	3	GH63(435-878)	GH0	GH0	N
CP016793.1_3212	3	GH76(47-330)	GH76	GH76	N
CP016793.1_3221	3	GH18(31-374)	GH18	GH18+CBM12+CBM5	Y (1-28)
CP016793.1_3226	3	CE9(13-378)	CE9	CE9	N
CP016793.1_3287	3	GH25(60-244)	GH25	GH25	Y (1-22)
CP016793.1_3294	3	GH15(207-577)	GH15	GH15	Y (1-21)
CP016793.1_3295	3	GH2(75-724)	GH2	GH2	Y (1-28)
CP016793.1_3300	3	PL29(82-389)	PL29	PL0	Y (1-29)
CP016793.1_3338	3	CBM2(33-122)+CBM2(143-230)+GH18(425-835)	CBM2+GH18	GH18+CBM12+CBM16+CBM2+CBM5	Y (1-24)
CP016793.1_337	3	GH4(2-178)	GH4	GH4	N
CP016793.1_3445	3	GT4(223-370)	GT4	GT4	N
CP016793.1_3526	3	GT4(187-314)	GT4	GT4	N
CP016793.1_3527	3	GT4(197-340)	GT4	GT4	N
CP016793.1_3756	2	CBM13(374-508)+CBM13(520-663)	CBM13	N	Y (1-25)
CP016793.1_3778	3	GH18(42-405)	GH18	GH18+CBM12+CBM2+CBM5+CBM73	Y (1-27)
CP016793.1_3853	3	GH18(40-422)	GH18	GH18+CBM12+CBM2+CBM5	Y (1-28)
CP016793.1_3937	3	GT4(201-327)	GT4	GT4	N
CP016793.1_3941	2	GT2_Glycos_transf_2(6-161)	GT2	N	N
CP016793.1_3942	3	GT4(167-296)	GT4	GT4	N
CP016793.1_3943	3	GT4(199-347)	GT4	GT4	N
CP016793.1_3944	3	GT2_Glycos_transf_2(12-193)	GT2	GT2	N
CP016793.1_4132	3	CBM2(35-133)+GH18(173-536)	CBM2+GH18	GH18+CBM12+CBM2+CBM5+CBM73	Y (1-37)
CP016793.1_4164	3	AA10(29-114)	AA10+CBM12	CBM12	Y (1-29)
CP016793.1_4190	3	GT1(7-380)	GT1	GT1	N
CP016793.1_4191	2	GT1(164-354)	GT1	N	N
CP016793.1_4208	2	GT1(11-371)	GT1	N	N
CP016793.1_4215	3	GT2_Glycos_transf_2(22-173)	GT2	GT2	N
CP016793.1_4227	3	CBM32(55-177)+GH92(565-1093)	CBM32+GH92	GH92+CBM0+CBM32	N
CP016793.1_4321	3	GH92(228-744)	GH92	GH92	N
CP016793.1_4337	3	CBM48(114-203)+GH13_9(264-564)	CBM48+GH13_9	GH13+CBM48	N
CP016793.1_4339	3	GH13_16(72-428)	GH13_16	GH13	N
CP016793.1_4340	3	GH13_3(166-386)	GH13_3	GH0+GH13	N
CP016793.1_4343	3	GT35(279-647)	GT35	GT35	Y (1-20)
CP016793.1_4348	3	CBM48(16-105)+GH13_11(182-531)	CBM48+GH13_11	GH13+GH77+CBM48	N
CP016793.1_4357	3	GH92(273-781)	GH92	GH92+CBM13+CBM32	Y (1-25)
CP016793.1_4361	3	GT4(229-379)	GT4	GT4	N
CP016793.1_4362	3	GH57(16-400)	GH57	GH57	N
CP016793.1_4387	3	GH9(120-607)	GH9	GH9	Y (1-24)
CP016793.1_445	3	GT4(187-345)	GT4	GT4	N
CP016793.1_4635	3	GT1(94-314)	GT1	GT1	N
CP016793.1_4729	3	GT28(196-352)	GT28	GT28	N
CP016793.1_4849	3	GH1(15-465)	GH1	GH1	N
CP016793.1_4922	3	GT1(25-377)	GT1	GT1	N
CP016793.1_4974	3	GT87(68-298)	GT87	GT87	N
CP016793.1_5031	3	GH36(6-647)	GH36	GH36	N
CP016793.1_5375	3	CBM56(8-104)+CBM56(124-190)+GH55(431-720)	CBM56+GH55	GH55+CBM13+CBM32+CBM56	N
CP016793.1_5427	2	CBM2(194-294)	CBM2	N	Y (1-28)
CP016793.1_5448	3	GT87(72-304)	GT87	GT87	N
CP016793.1_5449	3	GT87(72-305)	GT87	GT87	N
CP016793.1_5571	3	GT4(190-331)	GT4	GT4	N
CP016793.1_5610	3	CBM35(41-159)	CBM35	CBM13+CBM2+CBM35+CBM5	Y (1-35)
CP016793.1_5691	2	GT4(473-623)	GT4	N	Y (1-20)
CP016793.1_5743	3	GT51(56-245)	GT51	GT51	Y (1-31)
CP016793.1_5755	3	GH77(134-586)	GH77	GH77	N
CP016793.1_5757	3	CBM48(10-99)+GH13_11(176-527)	CBM48+GH13_11	GH13+GH77+CBM41+CBM48	N
CP016793.1_5758	3	GH13_26(25-145)+GH13_26(141-249)	GH13_26	GH13+GH77	N
CP016793.1_5759	3	GH13_10(97-411)	CBM48+GH13_10	GH13+CBM48	N
CP016793.1_5800	3	GH1(7-441)	GH1	GH1	N
CP016793.1_5811	3	CBM32(45-157)+CBM32(184-300)+GH16_3(326-571)	CBM32+GH16_3	CBM13+CBM32+CBM54+CBM56+CBM6	Y (1-33)
CP016793.1_5812	3	GH85(101-397)	GH85	GH85+CBM32	Y (1-37)
CP016793.1_5895	3	GH16_3(36-273)+CBM13(291-405)	CBM13+GH16_3	CBM11+CBM13+CBM32+CBM4+CBM56	Y (1-33)
CP016793.1_5923	3	GH88(99-414)	GH88	GH88	N
CP016793.1_5963	3	CBM2(34-130)	CBM2+GH18	GH18+CBM16+CBM2+CBM5	Y (1-25)
CP016793.1_6005	3	GH29(28-335)	CBM32+CBM35+GH29	GH29+CBM32+CBM35	Y (1-26)
CP016793.1_6010	3	CBM2(32-126)+GH18(164-460)	CBM2+GH18	GH18+CBM12+CBM16+CBM5+CBM73	Y (1-28)
CP016793.1_6018	3	CBM13(33-162)+GH55(397-686)	CBM13+GH55	GH55+CBM13+CBM32+CBM56+CBM6	Y (1-28)
CP016793.1_603	3	GT2_Glyco_tranf_2_3(44-265)	GT2	CE4+GH18+GT2	N
CP016793.1_6064	3	GH13_30(28-360)	GH13_30	GH13	N
CP016793.1_6069	2	GT2_Glycos_transf_2(434-580)	GT2+GT4	N	N
CP016793.1_6079	3	GT87(56-284)	GT87	GT87	N
CP016793.1_6100	3	GH92(237-734)	GH92	GH92+CBM13	Y (1-21)
CP016793.1_6119	3	GT51(68-257)	GT51	GT51	Y (1-41)
CP016793.1_6120	3	GH25(68-248)	GH25	GH25	Y (1-32)
CP016793.1_6127	2	GT4(2-80)	N	GT4	N
CP016793.1_6132	2	GT4(221-362)	GT4	N	N
CP016793.1_6256	3	GH2(16-574)	GH2	GH2+CBM32+CBM6+CBM67+CBM71	N
CP016793.1_6261	3	GH51(3-498)	GH51	GH51	N
CP016793.1_6262	3	GH43_20(50-300)+CBM42(325-457)	CBM42+GH43_20	GH43+CBM42	Y (1-28)
CP016793.1_6263	3	CBM13(41-134)+GH5_35(89-181)+GH43_26(187-474)	CBM13+GH43_26	GH43+CBM13	Y (1-38)
CP016793.1_6264	3	GH43_5(41-317)	GH43_5	GH43	Y (1-28)
CP016793.1_6268	3	CBM35(37-157)+PL11(169-744)	CBM35+PL11_1	CE12+PL11+CBM2+CBM35	Y (1-32)
CP016793.1_6269	3	GH30_5(31-481)	GH30_5	GH30	Y (1-28)
CP016793.1_6270	3	GH5_4(67-369)	GH5_4	GH5+CBM2+CBM3	Y (1-33)
CP016793.1_6280	2	GT4(513-659)	GT4	N	N
CP016793.1_6382	3	GH32(36-272)+CBM38(284-368)+CBM38(378-500)	CBM38+GH32	GH32+CBM38+CBM66	Y (1-24)
CP016793.1_6384	3	GH32(56-336)+CBM13(510-628)	CBM13+GH32	GH32+CBM66	Y (1-35)
CP016793.1_6395	3	PL9(29-207)+GH136(168-443)	PL0	PL0	Y (1-32)
CP016793.1_6408	3	GH39(292-486)	GH39	GH39	Y (1-40)
CP016793.1_6499	3	GH2(309-730)	GH2	GH2+CBM42+CBM67	Y (1-27)
CP016793.1_6501	3	CBM32(47-163)+GH55(422-729)	CBM32+GH55	GH55+CBM13+CBM32+CBM6	Y (1-25)
CP016793.1_6503	3	CBM32(39-151)+GH158(175-331)+CBM32(581-698)	CBM32+GH158	GH158+CBM32	Y (1-27)
CP016793.1_6530	3	GT1(25-373)	GT1	GT1	N
CP016793.1_6533	3	GH3(71-298)	GH3	GH3	N
CP016793.1_6580	3	GH6(37-288)	GH6	GH6+CBM2+CBM4	Y (1-22)
CP016793.1_6587	3	PL31(639-840)	PL31	PL31+CBM2	Y (1-26)
CP016793.1_6602	3	GH97(24-578)+CBM51(710-847)	CBM51+GH97	GH97+CBM51	Y (1-22)
CP016793.1_6614	3	GH18(67-536)	CBM5+GH18	GH18+CBM12+CBM5+CBM73	Y (1-30)
CP016793.1_6639	3	GT1(18-376)	GT1	GT1	N
CP016793.1_6679	3	GH3(31-242)	GH3	GH3	N
CP016793.1_6758	3	GH92(270-759)	GH92	GH92+CBM32	Y (1-23)
CP016793.1_6763	3	GT9(69-246)	GT9	GT9	N
CP016793.1_6772	3	GT4(208-360)	GT4	GT4	N
CP016793.1_6898	3	GT1(24-395)	GT1	GT1	N
CP016793.1_6899	3	GH142(48-522)	GH142	GH142+CBM13	Y (1-20)
CP016793.1_6911	3	GH2(2-706)	GH2	GH2	N
CP016793.1_6913	3	GH5_8(39-288)+CBM2(431-531)	CBM2+GH5_8	GH5+CBM10+CBM2	Y (1-27)
CP016793.1_693	2	GH25(7-196)	GH25	N	N
CP016793.1_7000	3	GH26(2-290)	GH26	GH26	N
CP016793.1_7009	3	GH128(389-605)	GH128	GH0+GH128+CBM42	N
CP016793.1_7017	3	CBM2(38-137)	CBM2	CBM2	Y (1-35)
CP016793.1_7018	3	GH10(41-336)	CBM2+GH10	GH10+CBM13+CBM2	Y (1-36)
CP016793.1_7042	3	GH43_34(51-331)+CBM66(347-501)	CBM66+GH43_34	GH43+CBM66	Y (1-36)
CP016793.1_7043	3	GH76(264-564)	GH76	GH76	N
CP016793.1_7049	3	GH3(112-366)	GH3	GH3	N
CP016793.1_7102	2	GH78(90-321)+CBM35(545-668)	CBM35	N	Y (1-30)
CP016793.1_7123	3	GH13_30(29-380)	GH13_30	GH13	N
CP016793.1_7127	3	CBM35(33-157)+CBM35(168-288)+GH87(418-947)	CBM35+GH87	GH87+CBM35	Y (1-36)
CP016793.1_7151	3	GH11(53-227)	GH11	CE4+GH11+CBM1+CBM2+CBM6+CBM60	Y (1-37)
CP016793.1_7154	2	GH12(118-266)	GH12	N	Y (1-42)
CP016793.1_7241	3	GH76(215-515)	GH76	GH76	Y (1-19)
CP016793.1_7263	2	CE15(5-108)	N	CE15+CBM2	N
CP016793.1_7264	2	CE15(8-189)	N	CE15+CBM2	N
CP016793.1_7305	3	PL1(80-266)	PL1	PL1+CBM66	Y (1-31)
CP016793.1_7306	3	PL1(81-260)	PL1	PL1+CBM66	Y (1-29)
CP016793.1_7307	3	PL1(96-273)	PL1	PL1+CBM66	Y (1-33)
CP016793.1_7308	3	PL1_5(103-284)	PL1_5	PL1	Y (1-34)
CP016793.1_7317	3	GH130(250-482)	GH130	GH130	N
CP016793.1_7319	2	GT4(80-237)	GT4	N	N
CP016793.1_7431	3	GT1(7-410)	GT1	GT1	N
CP016793.1_7719	3	GT87(65-287)	GT87	GT87	N
CP016793.1_7762	3	GH13_16(30-382)	GH13_16	GH13	N
CP016793.1_7794	3	PL1(74-254)	PL1	PL1+CBM66	Y (1-30)
CP016793.1_7795	3	CBM35(32-152)+PL1_7(207-393)	CBM35+PL1	PL1+CBM66	Y (1-28)
CP016793.1_7796	3	CBM13(46-189)+PL9_1(207-533)	CBM13+PL9_1	PL9+CBM13+CBM35+CBM66	Y (1-46)
CP016793.1_7807	3	CBM35(135-255)+CBM35(278-395)+GH31(462-908)	CBM35+GH31	GH31+CBM13+CBM35	Y (1-25)
CP016793.1_7832	2	CBM63(132-200)	CBM63	N	Y (1-25)
CP016793.1_7833	3	GH5_8(45-293)	GH5_8	GH5+CBM10+CBM2	Y (1-32)
CP016793.1_7842	3	GH13_13(641-1036)	CBM48+GH13_13	GH13+CBM25+CBM41+CBM48	Y (1-35)
CP016793.1_7854	3	GH127(308-535)+CBM13(661-793)+CBM13(753-880)	CBM13	CBM13	Y (1-28)
CP016793.1_7856	3	CBM13(34-158)+GH26(173-463)	CBM13+GH26	GH26+CBM13	Y (1-31)
CP016793.1_7857	3	GH2(59-725)	GH2	GH2	Y (1-37)
CP016793.1_7861	3	CBM32(39-151)+GH158(177-333)+CBM32(585-700)	CBM32+GH158	GH158+CBM32	Y (1-27)
CP016793.1_7864	3	CBM32(44-163)+GH55(422-725)	CBM32+GH55	GH55+CBM13+CBM32+CBM6	Y (1-33)
CP016793.1_7866	3	GH3(34-244)	GH3	GH3	N
CP016793.1_7876	3	GH81(59-666)+CBM6(790-918)	CBM6+GH81	GH81+CBM56+CBM6	Y (1-32)
CP016793.1_7918	3	GT1(10-208)	GT1	GT1	N
CP016793.1_7984	3	GH2(27-659)	GH2	GH2+CBM51+CBM67	N
CP016793.1_80	3	PL11(37-605)	PL11_1	CE12+PL11+CBM2+CBM35	Y (1-29)
CP016793.1_8058	3	GH30_3(53-487)+CBM32(508-619)	CBM32+GH30_3	GH30+CBM13	Y (1-22)
CP016793.1_8059	3	GH30_3(64-468)+CBM13(488-603)	CBM13+GH30_3	GH30+CBM13	Y (1-33)
CP016793.1_8088	3	CBM67(163-307)+CBM67(314-479)+GH78(507-1008)	CBM67+GH78	GH78+CBM67	Y (1-30)
CP016793.1_8091	3	CBM2(46-145)+GH5_4(193-471)+CBM46(500-585)	CBM2+CBM46+GH5_4	GH5+CBM2+CBM46	Y (1-43)
CP016793.1_8092	3	GH9(35-471)	CBM3+GH9	GH9+CBM13+CBM2+CBM3+CBM5	Y (1-28)
CP016793.1_8098	3	GH1(5-453)	GH1	GH1	N
CP016793.1_810	2	GT4(267-436)	GT4	N	N
CP016793.1_812	3	GH13_23(32-369)	GH13_23	GH13	N
CP016793.1_8123	3	CBM4(34-156)+GH9(281-739)+CBM2(757-854)	CBM2+CBM4+GH9	GH9+CBM2+CBM4	Y (1-29)
CP016793.1_8127	3	GH43_22(169-385)+GH43_34(731-1001)	GH43_22+GH43_34	GH43+CBM42	Y (1-27)
CP016793.1_8129	3	CBM2(32-131)+GH43_36(157-421)	CBM2+GH43_36	GH43	Y (1-29)
CP016793.1_8130	3	GH27(78-321)+CBM13(352-478)	CBM13+GH27	GH27+CBM13+CBM35+CBM51	N
CP016793.1_8131	3	CBM2(43-143)+GH62(166-452)	CBM2+GH62	GH62+CBM2	Y (1-34)
CP016793.1_8132	3	CE3(36-223)+CBM2(242-331)	CBM2+CE3	CE3+CBM13+CBM2	Y (1-25)
CP016793.1_8135	3	GH141(36-589)+CBM13(663-786)	CBM13+GH141	GH141+CBM13	Y (1-33)
CP016793.1_8136	3	GH6(28-287)+CBM2(328-426)	CBM2+GH6	GH6+CBM2	Y (1-18)
CP016793.1_8137	3	GH10(22-311)+CBM2(338-426)	CBM2+GH10	GH10+CBM1+CBM13+CBM2	Y (1-25)
CP016793.1_8138	3	GH43_29(29-309)+CBM6(330-451)	CBM6+GH43_29	GH43+CBM2+CBM22+CBM6	Y (1-28)
CP016793.1_8139	3	CE1(53-238)+CBM2(337-436)	CBM2+CE1	CE1+CBM1+CBM2	Y (1-38)
CP016793.1_8140	3	GH95(38-756)+CBM13(812-945)	CBM13+GH95	GH95+CBM13+CBM32+CBM51	N
CP016793.1_8141	3	CE1(62-198)+CBM2(331-430)	CBM2+CE0	CE1+CBM13+CBM2	Y (1-42)
CP016793.1_8142	3	CE1(70-242)+CBM13(318-438)	CBM13+CE0	CE1+CBM13+CBM2	Y (1-41)
CP016793.1_8144	2	GH146(37-291)+GH146(299-455)	GH146	N	N
CP016793.1_8145	3	CBM2(37-138)+GH6(184-526)	CBM2+GH6	GH6+CBM2+CBM3	Y (1-34)
CP016793.1_8147	3	AA10(30-213)+CBM2(322-422)	AA10+CBM2	AA10+CBM12+CBM2+CBM73	Y (1-29)
CP016793.1_8148	3	CBM2(30-129)+GH48(328-955)	CBM2+GH48	GH48+CBM2	Y (1-24)
CP016793.1_8149	3	PL1(59-247)	PL1	PL1+CBM13+CBM66	Y (1-27)
CP016793.1_8150	3	PL3_4(32-226)	PL3_4	PL3+CBM13+CBM66+CBM84	Y (1-24)
CP016793.1_8155	3	PL1_6(136-346)+CE8(430-722)	CE8+PL1_6	CE8+PL1	Y (1-25)
CP016793.1_8160	3	GH30_5(30-508)+CBM13(524-653)	CBM13+GH30_5	GH30+CBM13	Y (1-24)
CP016793.1_8166	3	GH43_26(1-278)+CBM42(293-419)	CBM42+GH43_26	GH43+CBM42	N
CP016793.1_8167	3	GH51(185-820)	GH51	GH51	Y (1-28)
CP016793.1_8172	3	CBM63(192-259)	CBM63	CBM63	Y (1-37)
CP016793.1_8174	3	CBM2(34-132)+CE2(252-464)	CBM2+CE2	CE2+CBM2	Y (1-28)
CP016793.1_8178	3	CBM2(35-135)+GH5_4(168-444)+CBM46(473-559)	CBM2+CBM46+GH5_4	GH5+CBM2+CBM46+CBM72	Y (1-30)
CP016793.1_8179	3	GH43_12(4-277)	GH43_12	GH43	N
CP016793.1_8180	3	GH36(29-584)	GH36	GH36	N
CP016793.1_8181	3	GH42(18-382)	GH42	GH42	N
CP016793.1_8182	3	GH31(216-672)	GH31	GH31	N
CP016793.1_8188	3	GH3(47-286)	GH3	GH3+CBM6	N
CP016793.1_8189	3	CE7(4-318)	CE7	CE7	N
CP016793.1_8190	3	GH12(91-228)	GH12	GH12	Y (1-28)
CP016793.1_8193	2	CBM2(191-291)	CBM2	N	Y (1-30)
CP016793.1_8194	3	GH95(11-737)	GH95	GH95+CBM13+CBM32+CBM51	N
CP016793.1_8195	3	GH5(33-297)+CBM13(343-476)	CBM13	GH0+CBM13	Y (1-33)
CP016793.1_8196	3	PL42(52-351)	PL42	GH145	Y (1-27)
CP016793.1_8212	3	CBM6(894-1027)+CBM13(1047-1162)	CBM13+CBM6	CBM13+CBM32+CBM57+CBM6	Y (1-31)
CP016793.1_8216	3	CBM13(30-120)+CBM13(80-170)+CE1(199-330)	CBM13+CE0	CE1+CBM13+CBM2	Y (1-27)
CP016793.1_8217	3	CBM13(447-565)	CBM13	CBM13+CBM32+CBM6	Y (1-31)
CP016793.1_8218	3	CBM6(688-814)+CBM13(828-943)	CBM13+CBM6	CBM13+CBM32+CBM57+CBM6	Y (1-36)
CP016793.1_8227	3	GH43_12(6-288)	GH43_12	GH43	N
CP016793.1_8228	3	GH10(33-334)	GH10	GH10+CBM1+CBM2	Y (1-29)
CP016793.1_8229	3	GH10(41-337)	GH10	GH10+CBM1+CBM2+CBM22	Y (1-32)
CP016793.1_8230	3	GH115(40-692)	GH115	GH115	Y (1-30)
CP016793.1_8235	3	GH3(104-325)	GH3	GH3+CBM6	N
CP016793.1_8236	3	GH6(44-302)+CBM2(331-429)	CBM2+GH6	GH6+CBM2	Y (1-33)
CP016793.1_8255	3	CBM3(40-114)+GH16(201-428)	CBM3+GH0	GH0+CBM3+CBM5	Y (1-28)
CP016793.1_8256	3	GH20(135-434)	GH20	GH20	N
CP016793.1_8281	3	AA10(32-208)	AA10+CBM12	AA10+CBM12+CBM73	Y (1-32)
CP016793.1_8316	3	GH87(338-1263)	CBM32+GH87	GH87+CBM32+CBM35+CBM6	Y (1-33)
CP016793.1_8317	3	GH87(473-1097)	CBM32+GH87	GH87+CBM32	Y (1-30)
CP016793.1_8365	3	CE4(45-151)	CE4	CE4	N
CP016793.1_8438	3	GH18(39-297)	GH18	GH18+CBM12+CBM16+CBM5	Y (1-27)
CP016793.1_8461	3	GH18(38-303)+CBM13(330-443)	CBM13+GH18	GH18+CBM13	Y (1-32)
CP016793.1_8475	3	GT2_Glycos_transf_2(14-177)	GT2	GT2	N
CP016793.1_848	3	CBM16(33-143)+GH18(201-459)	CBM16+GH18	GH18+CBM16+CBM2+CBM5	Y (1-32)
CP016793.1_8497	3	GH13_16(27-373)	GH13_16	GH13	N
CP016793.1_857	3	PL6_2(29-361)	PL6_2	PL6	Y (1-25)
CP016793.1_8630	3	GH146(54-569)+CBM13(626-760)	CBM13+GH146	GH146+CBM13	Y (1-34)
CP016793.1_8680	3	GT87(75-312)	GT87	GT87	N
CP016793.1_87	3	GH13_32(58-320)	GH13_32	CBM20+CBM25+CBM26	Y (1-27)
CP016793.1_8724	3	GH36(135-419)	GH36	GH36	N
CP016793.1_8728	3	CBM35(537-653)	CBM35	CBM35	Y (1-34)
CP016793.1_8731	3	CE3(32-227)+GH5_8(250-500)+CBM2(644-746)	CBM2+CE3+GH5_8	CE3+GH5+CBM10+CBM13+CBM2	Y (1-29)
CP016793.1_8732	3	PL11(323-737)	PL11_1	CE12+PL11+CBM2+CBM35	Y (1-26)
CP016793.1_8733	3	GH43_23(69-262)+CBM42(301-433)	CBM42+GH43_23	GH43+CBM42	Y (1-25)
CP016793.1_8734	3	GH43_26(31-329)+CBM42(349-470)	CBM42+GH43_26	GH43+CBM42	Y (1-26)
CP016793.1_8735	3	GH43_5(32-308)	GH43_5	GH43	Y (1-20)
CP016793.1_8737	3	CBM13(9-97)+GH43_26(104-391)	CBM13+GH43_26	GH43+CBM13	N
CP016793.1_8780	2	GT2_Glycos_transf_2(45-162)	GT2	N	Y (1-24)
CP016793.1_8794	3	GT1(70-428)	GT1	GT1	Y (1-23)
CP016793.1_8795	2	GT4(298-460)	GT4	N	N
CP016793.1_8814	3	CBM48(10-99)+GH13_11(176-529)	CBM48+GH13_11	GH13+GH77+CBM41+CBM48	N
CP016793.1_8841	3	GH12(103-247)	GH12	GH12+CBM2	Y (1-29)
CP016793.1_8907	3	GH4(4-176)	GH4	GH4	N
CP016793.1_8911	3	GH114(66-241)	GH114	GH114	Y (1-33)
CP016793.1_8936	3	GH39(190-350)	GH0	GH0	N
CP016793.1_8986	2	CBM2(171-271)	CBM2	N	Y (1-24)
CP016793.1_9084	2	GT94(36-297)	GT4	N	N
CP016793.1_9122	3	GH2(59-470)+CBM42(607-739)+CBM42(759-896)	CBM42+GH2	GH2+CBM42+CBM67	Y (1-27)
CP016793.1_913	3	GH13_13(108-457)+CBM41(709-801)+CBM41(880-973)+GH13_13(1243-1637)	CBM41+CBM48+GH13+GH13_13	GH13+CBM25+CBM41+CBM48+CBM68+CBM69	Y (1-22)
CP016793.1_9150	3	CBM13(52-189)+GH62(207-477)	CBM13+GH62	GH62+CBM1+CBM13	Y (1-46)
CP016793.1_9182	3	CBM32(39-153)+GH8(198-542)	CBM32+GH8	GH8+CBM32	Y (1-28)
CP016793.1_92	3	GH1(2-445)	GH1	GH1	N
CP016793.1_9220	2	GT4(177-319)	GT4	N	N
CP016793.1_9221	2	GT4(190-328)	GT4	N	N
CP016793.1_9224	2	GT2_Glycos_transf_2(19-184)	GT2	N	N
CP016793.1_9303	2	AA10(32-169)	N	AA10+CBM12+CBM5	Y (1-32)
CP016793.1_9318	3	GH65(323-685)	GH65	GH65	N
CP016793.1_9322	3	GH64(28-385)	GH64	GH64+CBM13	Y (1-25)
CP016793.1_9362	3	GH5_2(62-305)	GH5_2	GH5+CBM2+CBM5+CBM73	Y (1-38)
CP016793.1_9402	3	GH2(48-553)+GH2(764-1050)+CBM51(1280-1417)	CBM51+GH2	GH2+CBM51+CBM67	Y (1-22)
CP016793.1_943	3	GH5_18(23-299)	GH5_18	GH5	N
CP016793.1_944	3	GH38(249-505)	GH38	GH38	N
CP016793.1_9554	3	GH95(280-682)	GH95	GH95	Y (1-30)
CP016793.1_9581	3	CBM35(28-149)+GH5_2(266-508)	CBM35+GH5_2	GH18+GH5+CBM12+CBM2+CBM35+CBM5+CBM73	Y (1-24)
CP016793.1_9605	2	GT2_Glycos_transf_2(11-131)	GT2	N	N
CP016793.1_9609	2	GT4(204-343)	GT4	N	N
CP016793.1_9630	3	CE14(7-134)	CE14	CE14	N
CP016793.1_9631	2	GT1(19-410)	GT1	N	Y (1-25)
CP016793.1_9681	3	GH92(234-757)	GH92	GH92+CBM13	Y (1-20)
CP016793.1_9684	3	GH19(29-229)	GH19	GH19+CBM12+CBM13+CBM5	Y (1-26)
CP016793.1_9685	3	GH19(155-354)	CBM12+GH19	GH19+CBM12+CBM13+CBM5	Y (1-37)
CP016793.1_9692	3	AA10(22-191)	AA10	CBM12	Y (1-22)
CP016793.1_9693	3	CBM13(277-409)	CBM13	CBM13	Y (1-28)
CP016793.1_97	3	CE1(47-247)	CE1	CE1+CBM2	Y (1-32)
CP016793.1_9702	3	GH3(145-374)	GH3	GH3+CBM2+CBM6	Y (1-23)
CP016793.1_9749	3	GT1(157-449)	GT1	GT1	N
CP016793.1_978	3	GH13_30(40-379)	GH13_30	GH13	N
CP016793.1_98	3	AA10(37-217)	AA10	AA10	Y (1-37)
CP016793.1_3263	2	N	GH23	GH23	N
CP016793.1_3559	2	N	GH23	GH23	N
CP016793.1_2167	2	N	GH23	GH23+CBM50	N
CP016793.1_1468	2	N	GH0	GH88	N
CP016793.1_6461	2	N	GH0	GH88	N
CP016793.1_3938	2	N	GT0+GT2	GT0	N
CP016793.1_6771	2	N	GT4	GT0	N
CP016793.1_1787	2	N	GT0+GT4	GT0	N
CP016793.1_2829	2	N	GT2	GT2	N
CP016793.1_6620	2	N	CBM12	CBM12+CBM13	Y (1-31)
CP016793.1_7695	2	N	CBM12	CBM12	N
CP016793.1_8751	2	N	CBM13	CBM13	Y (1-26)
CP016793.1_6447	2	N	CBM13	CBM13	N
CP016793.1_1970	2	N	CBM32	CBM32	Y (1-22)
CP016793.1_6042	2	N	CBM32	CBM32	Y (1-27)
CP016793.1_9482	2	N	CBM32	CBM32	N
CP016793.1_3650	2	N	CBM2	CBM5	Y (1-30)
CP016793.1_9398	2	N	CBM2	CBM5	Y (1-28)
CP016793.1_8301	2	N	CBM2	CBM5	Y (1-30)

## Sheet: L. jiangxiensis 
CAZY enzymes identified by dbCAN2 meta-server of L. jiangxiensis CGMCC 4.6609
Gene ID	# of Tools	HMMER	DIAMOND	Hotpep	Signal Peptide
FNIX01000001.1_1145	3	GT1(46-301)	GT1	GT1	N
FNIX01000001.1_1240	3	GT28(196-352)	GT28	GT28	N
FNIX01000001.1_1354	3	GH1(15-465)	GH1	GH1	N
FNIX01000001.1_146	3	GT4(182-299)	GT4	GT4	N
FNIX01000001.1_147	3	GT4(198-341)	GT4	GT4	N
FNIX01000001.1_1473	3	GT87(68-298)	GT87	GT87	N
FNIX01000001.1_1518	3	GH36(7-648)	GH36	GH36	N
FNIX01000001.1_298	3	GT2_Glycos_transf_2(9-169)	GT2	GT2	N
FNIX01000001.1_438	3	GH18(40-423)	GH18	GH18+CBM2	Y (1-28)
FNIX01000001.1_512	3	GT4(203-329)	GT4	GT4	N
FNIX01000001.1_513	3	GT2_Glyco_tranf_2_3(9-228)	GT0+GT2	GT0	N
FNIX01000001.1_516	2	GT2_Glycos_transf_2(6-161)	GT2	N	N
FNIX01000001.1_517	3	GT4(163-291)	GT4	GT4	N
FNIX01000001.1_518	3	GT4(199-347)	GT4	GT4	N
FNIX01000001.1_519	3	GT2_Glycos_transf_2(12-193)	GT2	GT2	N
FNIX01000001.1_528	3	GT2_Glyco_tranf_2_3(13-222)	GT2	GT0	N
FNIX01000001.1_691	3	CBM2(35-133)+GH18(173-536)	CBM2+GH18	GH18+CBM12+CBM2+CBM5+CBM73	Y (1-37)
FNIX01000001.1_711	2	AA10(29-169)	N	CBM12	Y (1-29)
FNIX01000001.1_72	3	GT4(219-368)	GT4	GT4	N
FNIX01000001.1_732	3	GT1(3-380)	GT1	GT1	N
FNIX01000001.1_733	3	GT1(157-356)	GT1	GT1	N
FNIX01000001.1_758	3	CBM32(55-176)+GH92(565-1093)	CBM32+GH92	GH92+CBM0+CBM32	N
FNIX01000001.1_834	2	GT2_Glyco_tranf_2_3(49-280)	GT2	N	N
FNIX01000001.1_842	3	GH92(217-732)	GH92	GH92	N
FNIX01000001.1_864	3	CBM48(114-203)+GH13_9(264-564)	CBM48+GH13_9	GH13+CBM48	N
FNIX01000001.1_866	3	GH13_16(72-428)	GH13_16	GH13	N
FNIX01000001.1_867	3	GH13_3(85-305)	GH13_3	GH0+GH13	N
FNIX01000001.1_869	3	GT35(276-645)	GT35	GT35	Y (1-20)
FNIX01000001.1_874	3	CBM48(16-105)+GH13_11(182-531)	CBM48+GH13_11	GH13+GH77+CBM48	N
FNIX01000001.1_882	3	GH92(273-779)	GH92	GH92+CBM13+CBM32	Y (1-25)
FNIX01000001.1_889	3	GT4(214-364)	GT4	GT4	N
FNIX01000001.1_890	3	GH57(12-388)	GH57	GH57	N
FNIX01000001.1_915	3	GH9(122-609)	GH9	GH9	Y (1-24)
FNIX01000002.1_11	2	AA10(32-170)	N	AA10+CBM12+CBM5	Y (1-32)
FNIX01000002.1_122	3	GT1(129-361)	GT1	GT1	N
FNIX01000002.1_126	3	GH3(29-242)	GH3	GH3	N
FNIX01000002.1_141	3	AA10(37-218)	AA10	AA10+CBM2	Y (1-37)
FNIX01000002.1_144	2	GT2_Glycos_transf_2(431-581)	GT2+GT4	N	N
FNIX01000002.1_164	3	PL11(29-593)	PL11_1	CE12+PL11+CBM2+CBM35	Y (1-27)
FNIX01000002.1_165	3	CE7(4-316)	CE7	CE7	N
FNIX01000002.1_166	3	PL11(346-756)	PL11_1	CE12+PL11+CBM2+CBM35	Y (1-28)
FNIX01000002.1_167	3	CE3(32-226)+GH5_8(250-500)+CBM2(647-749)	CBM2+CE3+GH5_8	CE3+GH18+GH5+CBM10+CBM12+CBM13+CBM2+CBM5	Y (1-29)
FNIX01000002.1_177	3	GH3(104-325)	GH3	GH3	N
FNIX01000002.1_182	3	GH10(31-330)	GH10	GH10+CBM1+CBM2	Y (1-26)
FNIX01000002.1_183	3	GH43_12(5-290)	GH43_12	GH43	N
FNIX01000002.1_186	3	GH3(47-283)	GH3	GH3+CBM6	N
FNIX01000002.1_191	3	GH31(215-669)	GH31	GH31	N
FNIX01000002.1_192	3	GH42(14-379)	GH42	GH42	N
FNIX01000002.1_194	3	CE2(137-346)	CBM2+CE2	CE2+CBM2	Y (1-27)
FNIX01000002.1_204	2	CBM63(184-252)	N	CBM63	Y (1-67)
FNIX01000002.1_209	3	GH51(205-820)	GH51	GH51	Y (1-27)
FNIX01000002.1_210	3	GH43_26(40-336)+CBM42(355-445)	CBM42+GH43_26	GH43+CBM42	Y (1-32)
FNIX01000002.1_217	3	GH30_5(30-508)+CBM13(523-652)	CBM13+GH30_5	GH30+CBM13	Y (1-22)
FNIX01000002.1_221	3	PL1_6(136-345)+CE8(428-721)	CE8+PL1_6	CE8+PL1	Y (1-25)
FNIX01000002.1_226	3	PL3_4(33-226)	PL3_4	PL3+CBM13+CBM66+CBM84	Y (1-24)
FNIX01000002.1_227	3	PL1(68-247)	PL1	PL1+CBM13+CBM66	Y (1-27)
FNIX01000002.1_228	3	CBM2(30-129)+GH48(328-954)	CBM2+GH48	GH48+CBM2	Y (1-24)
FNIX01000002.1_229	3	AA10(28-211)+CBM2(320-420)	AA10+CBM2	GH18+AA10+CBM12+CBM2+CBM5+CBM73	Y (1-28)
FNIX01000002.1_231	3	CBM2(37-138)+GH6(184-525)	CBM2+GH6	GH6+CBM2+CBM3	Y (1-34)
FNIX01000002.1_234	3	CBM13(50-191)+GH62(207-477)	CBM13+GH62	GH62+CBM1+CBM13	Y (1-45)
FNIX01000002.1_235	3	CE1(60-195)+CBM2(326-425)	CBM2+CE0	CE1+CBM13+CBM2	Y (1-39)
FNIX01000002.1_236	3	CE1(55-242)+CBM2(346-445)	CBM2+CE1	CE1+CBM2	Y (1-42)
FNIX01000002.1_237	3	GH10(40-333)+CBM2(365-453)	CBM2+GH10	GH10+CBM1+CBM13+CBM2+CBM9	Y (1-35)
FNIX01000002.1_238	3	GH6(45-304)+CBM2(348-445)	CBM2+GH6	GH6+CBM2	Y (1-36)
FNIX01000002.1_240	3	CE3(36-223)+CBM2(240-332)	CBM2+CE3	CE3+CBM13+CBM2	Y (1-25)
FNIX01000002.1_241	3	CBM2(42-141)+GH62(165-450)	CBM2+GH62	GH62+CBM2	Y (1-39)
FNIX01000002.1_242	3	GH27(139-382)+CBM13(414-538)	CBM13+GH27	GH27+CBM13+CBM35+CBM51	Y (1-28)
FNIX01000002.1_243	3	CBM2(32-131)+GH43_36(157-421)	CBM2+GH43_36	GH43	Y (1-29)
FNIX01000002.1_252	3	CBM4(34-156)+GH9(281-738)+CBM2(756-853)	CBM2+CBM4+GH9	GH9+CBM2+CBM4	Y (1-29)
FNIX01000002.1_256	3	GH1(6-453)	GH1	GH1	N
FNIX01000002.1_261	3	GH9(35-471)+CBM3(747-823)	CBM3+GH9	GH9+CBM2+CBM3	Y (1-31)
FNIX01000002.1_262	3	CBM2(34-133)+GH5_4(186-464)+CBM46(493-578)	CBM2+CBM46+GH5_4	GH5+CBM2+CBM46	Y (1-31)
FNIX01000002.1_288	3	GT9(64-253)	GT9	GT9	N
FNIX01000002.1_294	3	GT9(74-304)	GT9	GT9	N
FNIX01000002.1_296	3	GT4(207-357)	GT4	GT4	N
FNIX01000002.1_333	2	GT4(173-303)	N	GT4	N
FNIX01000002.1_365	3	GH128(388-604)	GH128	GH0+GH128+CBM42	N
FNIX01000002.1_387	3	GH10(28-322)	CBM2+GH10	GH10+CBM1+CBM13+CBM2	Y (1-23)
FNIX01000002.1_395	3	GH43_34(38-318)+CBM66(334-489)	CBM66+GH43_34	GH43+CBM66	Y (1-23)
FNIX01000002.1_439	3	AA10(32-208)	AA10+CBM12	AA10+CBM12	Y (1-32)
FNIX01000002.1_449	3	GH20(132-432)	GH20	GH20	N
FNIX01000002.1_450	3	CBM3(32-112)+GH16(198-425)	CBM3+GH0	GH0+CBM3+CBM5	Y (1-26)
FNIX01000002.1_52	3	GH8(50-392)	CBM32+GH8	GH8+CBM32	N
FNIX01000002.1_523	3	GT87(62-277)	GT87	GT87	N
FNIX01000002.1_565	3	GH12(103-247)	GH12	GH12+CBM2	Y (1-29)
FNIX01000002.1_635	3	GH39(185-337)	GH0	GH0	N
FNIX01000002.1_77	3	GH2(56-472)+CBM42(606-740)+CBM42(760-897)	CBM42+GH2	GH2+CBM42+CBM67	Y (1-26)
FNIX01000003.1_146	3	CBM32(37-149)+GH158(174-330)+CBM32(580-697)	CBM32+GH158	GH158+CBM32	Y (1-25)
FNIX01000003.1_149	3	CBM32(45-159)+GH55(419-721)	CBM32+GH55	GH55+CBM13+CBM32+CBM6	Y (1-31)
FNIX01000003.1_151	3	GH2(302-728)	GH2	GH2+CBM42+CBM67	Y (1-27)
FNIX01000003.1_16	2	GT1(7-415)	N	GT1	N
FNIX01000003.1_194	3	CBM35(129-254)+CBM35(277-395)+GH31(463-904)	CBM35+GH31	GH31+CBM13+CBM35	Y (1-25)
FNIX01000003.1_225	3	GH95(23-734)	GH95	GH95	N
FNIX01000003.1_227	3	GH30_3(58-491)+CBM32(511-618)	CBM32+GH30_3	GH30+CBM13	Y (1-23)
FNIX01000003.1_228	3	GH30_3(62-467)+CBM13(485-603)	CBM13+GH30_3	GH30+CBM13	Y (1-32)
FNIX01000003.1_258	3	GH1(2-446)	GH1	GH1	N
FNIX01000003.1_295	3	GH11(54-229)	GH11	GH11+CBM1+CBM2	Y (1-38)
FNIX01000003.1_296	3	GH146(54-571)+CBM13(634-768)	CBM13+GH146	GH146+CBM13	Y (1-34)
FNIX01000003.1_297	2	GH12(118-266)+CBM2(283-370)	GH12	N	N
FNIX01000003.1_302	3	CE1(44-245)+CBM2(313-412)	CBM2+CE1	CE1+CBM2	Y (1-29)
FNIX01000003.1_345	2	GT2_Glycos_transf_2(45-162)	GT2	N	Y (1-24)
FNIX01000003.1_352	3	CBM35(32-152)+PL1_7(207-393)	CBM35+PL1	PL1+CBM13+CBM66	Y (1-28)
FNIX01000003.1_353	3	CBM13(46-202)+PL9_1(203-529)	CBM13+PL9_1	PL9+CBM13+CBM35+CBM66	Y (1-46)
FNIX01000003.1_354	3	GH43_23(83-277)+CBM42(315-449)	CBM42+GH43_23	GH43+CBM42	Y (1-36)
FNIX01000003.1_355	3	GH43_26(35-335)+CBM42(349-477)	CBM42+GH43_26	GH43+CBM42	Y (1-30)
FNIX01000003.1_356	3	GH43_5(40-316)	GH43_5	GH43	Y (1-28)
FNIX01000003.1_357	3	CBM13(36-122)+GH43_26(180-467)	CBM13+GH43_26	GH43+CBM13	Y (1-32)
FNIX01000003.1_367	3	GT4(188-341)	GT4	GT4	N
FNIX01000003.1_376	2	GT4(217-355)	N	GT4	N
FNIX01000003.1_377	3	GH77(140-628)	GH77	GH77	N
FNIX01000003.1_418	2	GH78(90-415)+CBM35(545-668)	CBM35	N	Y (1-30)
FNIX01000003.1_464	3	GH3(72-299)	GH3	GH3	N
FNIX01000003.1_467	3	GT1(13-373)	GT1	GT1	N
FNIX01000003.1_487	3	GT1(23-427)	GT1	GT1	N
FNIX01000003.1_57	3	GT1(28-436)	GT1	GT1	N
FNIX01000003.1_90	3	GH141(53-593)+CBM13(667-788)	CBM13+GH141	GH141+CBM13	Y (1-35)
FNIX01000003.1_91	3	GH10(41-330)+CBM2(354-443)	CBM2+GH10	GH10+CBM1+CBM13+CBM2+CBM9	Y (1-35)
FNIX01000003.1_92	3	GH43_29(29-309)+CBM6(330-452)	CBM6+GH43_29	GH43+CBM2+CBM22+CBM6	Y (1-28)
FNIX01000003.1_93	3	GH95(38-759)+CBM13(816-947)	CBM13+GH95	GH95+CBM13+CBM32+CBM51	Y (1-32)
FNIX01000003.1_94	3	CE1(62-233)+CBM13(311-428)	CBM13+CE0	CE1+CBM1+CBM13+CBM2	Y (1-32)
FNIX01000004.1_17	3	GT39(10-260)	GT39	GT39	N
FNIX01000004.1_216	3	GH20(86-410)	GH20	GH20	N
FNIX01000004.1_261	3	GH3(59-275)	GH3	GH3	N
FNIX01000004.1_263	3	CE9(11-377)	CE9	CE9	N
FNIX01000004.1_285	3	GH4(2-178)	GH4	GH4	N
FNIX01000004.1_299	3	GT20(7-471)	GT20	GT20	N
FNIX01000004.1_300	3	GH15(478-838)	GH15	GH15	N
FNIX01000004.1_375	2	GH114(59-235)	GH114	N	Y (1-25)
FNIX01000004.1_403	3	GH3(105-337)	GH3	GH3	Y (1-25)
FNIX01000004.1_404	2	GH171(48-400)	GH171	N	Y (1-22)
FNIX01000004.1_444	3	GT51(60-248)	GT51	GT51	Y (1-26)
FNIX01000004.1_471	3	CBM32(42-156)	CBM32	GH18+CBM12+CBM20+CBM32+CBM5	Y (1-31)
FNIX01000004.1_52	3	GH42(16-383)	GH42	GH42	N
FNIX01000004.1_76	3	CBM32(945-1061)	CBM32	CBM32	Y (1-30)
FNIX01000005.1_126	3	CE14(7-134)	CE14	CE14	N
FNIX01000005.1_15	3	GH5_43(38-396)	GH5_43	GH5	Y (1-23)
FNIX01000005.1_157	2	GT2_Glycos_transf_2(17-153)	GT2	N	N
FNIX01000005.1_161	2	GT2_Glycos_transf_2(8-96)	GT2+GT4	N	N
FNIX01000005.1_164	2	CE14(2-134)	N	CE14	N
FNIX01000005.1_350	3	GH5_2(62-305)	GH5_2	GH5+CBM2+CBM5+CBM73	Y (1-38)
FNIX01000005.1_397	3	CBM2(31-126)+GH18(167-488)	CBM2+GH18	GH18+CBM12+CBM16+CBM5+CBM73	Y (1-28)
FNIX01000005.1_400	3	CBM13(31-158)+GH55(395-684)	CBM13+GH55	GH55+CBM13+CBM32+CBM56+CBM6	Y (1-26)
FNIX01000005.1_422	3	CBM32(591-670)	CBM32	CBM32	Y (1-25)
FNIX01000005.1_423	3	GH97(18-581)+CBM51(710-848)	CBM51+GH97	CBM51	Y (1-21)
FNIX01000005.1_436	3	GH13_30(28-360)	GH13_30	GH13	N
FNIX01000005.1_454	3	GT87(141-378)	GT87	GT87	N
FNIX01000005.1_455	3	GT87(75-312)	GT87	GT87	N
FNIX01000005.1_466	3	GH114(61-236)	GH114	GH114	Y (1-35)
FNIX01000005.1_61	3	GH3(144-374)	GH3	GH3+CBM2+CBM6	Y (1-23)
FNIX01000005.1_68	3	CBM13(273-360)	CBM13	CBM13	Y (1-24)
FNIX01000005.1_69	2	AA10(24-194)	N	AA10	Y (1-24)
FNIX01000005.1_76	3	GH19(155-355)	CBM12+GH19	GH19+CBM12+CBM13+CBM5	Y (1-37)
FNIX01000005.1_79	3	GH92(234-757)	GH92	GH92+CBM13	Y (1-20)
FNIX01000006.1_127	3	GH13_30(26-357)	GH13_30	GH13	N
FNIX01000006.1_153	2	GT2_Glycos_transf_2(5-159)	GT2	N	N
FNIX01000006.1_163	3	GH20(159-480)	CBM5+GH20	GH20+CBM32+CBM5	Y (1-25)
FNIX01000006.1_190	2	GT4(160-292)	GT4	N	N
FNIX01000006.1_204	2	AA2(90-193)	AA2	N	N
FNIX01000007.1_151	2	CE4(44-165)	N	CE4+GH18+GT2	Y (1-32)
FNIX01000007.1_16	2	GH16_10(42-241)	GH16_10	N	Y (1-23)
FNIX01000007.1_167	3	GH87(172-1097)	CBM32+GH87	GH87+CBM32	Y (1-30)
FNIX01000007.1_168	3	GH87(339-1264)	CBM32+GH87	GH18+GH87+CBM12+CBM32+CBM35+CBM5+CBM6	Y (1-33)
FNIX01000007.1_199	3	GH18(66-535)+CBM5(735-773)	CBM5+GH18	GH18+CBM12+CBM5+CBM73	Y (1-30)
FNIX01000007.1_264	3	GH30_8(42-375)	GH30_8	GH30+CBM35+CBM6	Y (1-39)
FNIX01000007.1_45	3	GH13_16(27-373)	GH13_16	GH13	N
FNIX01000007.1_68	3	GT2_Glycos_transf_2(14-177)	GT2	GT2	N
FNIX01000007.1_76	3	GH18(38-303)+CBM13(369-442)	CBM13+GH18	GH18+CBM13	Y (1-32)
FNIX01000007.1_8	2	GT4(384-542)	GT4	N	N
FNIX01000007.1_9	3	GT1(14-427)	GT1	GT1	Y (1-23)
FNIX01000007.1_95	3	GH18(48-306)	GH18	GH18+CBM12+CBM16+CBM5+CBM73	Y (1-28)
FNIX01000008.1_37	2	GT4(255-422)	GT4	N	N
FNIX01000008.1_62	2	GT4(176-314)	GT4	N	N
FNIX01000008.1_67	2	GT4(176-319)	GT4	N	N
FNIX01000008.1_68	2	GT4(190-328)	GT4	N	N
FNIX01000008.1_71	2	GT2_Glycos_transf_2(31-196)	GT2	N	N
FNIX01000009.1_100	3	GT81(12-299)	GT81	GT81	N
FNIX01000009.1_114	3	CE14(10-149)	CE14	CE14	N
FNIX01000009.1_137	3	GT87(62-288)	GT87	GT87	N
FNIX01000009.1_179	3	CE14(8-142)	CE14	CE14	N
FNIX01000009.1_225	3	GH23(139-277)	GH23	GH23	N
FNIX01000009.1_234	3	GH23(124-267)	GH23	GH23	N
FNIX01000009.1_83	3	GT4(200-362)	GT4	GT4	N
FNIX01000010.1_1	3	PL6_2(29-363)	PL6_2	PL6	Y (1-25)
FNIX01000010.1_110	3	GH13_30(40-379)	GH13_30	GH13	N
FNIX01000010.1_147	3	GH20(132-453)	GH20	GH20+CBM5	N
FNIX01000010.1_162	3	GH16_3(42-305)+CBM6(322-456)	CBM6+GH16_3	CBM6	Y (1-30)
FNIX01000010.1_202	3	GH64(35-392)+CBM13(407-529)	CBM13+GH64	GH64+CBM13	Y (1-31)
FNIX01000010.1_46	3	GH13_13(108-457)+CBM41(709-801)+CBM41(879-973)+GH13_13(1243-1637)	CBM41+CBM48+GH13+GH13_13	GH13+CBM25+CBM41+CBM48+CBM68+CBM69	Y (1-22)
FNIX01000010.1_76	3	GH5_18(15-291)	GH5_18	GH5	N
FNIX01000010.1_77	3	GH38(249-505)	GH38	GH38	N
FNIX01000011.1_111	3	GT2_Glyco_tranf_2_3(271-492)	GT2	CE4+GH18+GT2	Y (1-28)
FNIX01000011.1_9	3	CBM16(33-143)+GH18(201-457)	CBM16+GH18	GH18+CBM16+CBM2+CBM5	Y (1-32)
FNIX01000014.1_10	3	GT2_Glycos_transf_2(15-140)	GT2	GT2	N
FNIX01000014.1_116	3	GH1(2-413)	GH1	GH1	N
FNIX01000014.1_4	3	GT2_Glyco_tranf_2_3(170-409)	GT2	GT2	N
FNIX01000014.1_5	3	GT2_Glyco_tranf_2_3(164-419)	GT2	GT2	N
FNIX01000014.1_93	3	GT2_Glycos_transf_2(417-587)	GT2+GT4	GT2+GT4	N
FNIX01000015.1_53	2	CBM13(9-148)	CBM13	N	N
FNIX01000015.1_56	2	GT2_Glyco_tranf_2_3(24-241)	GT2	N	N
FNIX01000015.1_98	3	GT2_Glyco_tranf_2_3(64-331)	GT2	GT2	N
FNIX01000016.1_105	3	GH25(62-246)	GH25	GH25	Y (1-22)
FNIX01000016.1_164	3	CE9(13-378)	CE9	CE9	N
FNIX01000016.1_175	3	GH76(47-334)	GH76	GH76	N
FNIX01000016.1_52	3	CBM2(34-122)+CBM2(146-230)+GH18(425-835)	CBM2+GH18	GH18+CBM12+CBM16+CBM2+CBM5	Y (1-24)
FNIX01000016.1_93	3	PL29(79-388)	PL29	PL0	Y (1-29)
FNIX01000016.1_98	3	GH15(211-580)	GH15	GH15	Y (1-21)
FNIX01000017.1_72	3	GH4(2-177)	GH4	GH4	N
FNIX01000018.1_28	3	GT1(16-368)	GT1	GT1	N
FNIX01000018.1_58	3	GT1(12-370)	GT1	GT1	N
FNIX01000018.1_64	3	GH13_32(58-320)	GH13_32	GH13+CBM20+CBM25	Y (1-27)
FNIX01000019.1_123	3	PL1_5(103-284)	PL1_5	PL1	Y (1-34)
FNIX01000019.1_124	3	PL1(97-273)	PL1	PL1+CBM66	Y (1-33)
FNIX01000019.1_125	3	PL1(79-253)	PL1	PL1+CBM66	Y (1-28)
FNIX01000019.1_126	3	PL1(85-260)	PL1	PL1+CBM66	Y (1-29)
FNIX01000019.1_127	3	PL1(66-266)	PL1	PL1+CBM66	Y (1-31)
FNIX01000019.1_39	3	GT4(190-331)	GT4	GT4	N
FNIX01000020.1_29	3	GT51(114-285)	GT51	GT51	N
FNIX01000020.1_77	3	GH63(435-879)	GH0	GH0	N
FNIX01000021.1_121	3	GH27(130-364)	CBM51+GH27	GH27+CBM13+CBM35+CBM51	Y (1-25)
FNIX01000021.1_127	3	GH13_10(68-382)	CBM48+GH13_10	GH13+CBM48	N
FNIX01000021.1_17	3	GH16_3(36-273)+CBM13(290-405)	CBM13+GH16_3	CBM11+CBM13+CBM32+CBM4+CBM56	Y (1-33)
FNIX01000021.1_85	3	GH85(94-389)	GH85	GH85+CBM32	Y (1-28)
FNIX01000021.1_86	3	CBM32(42-155)+CBM32(183-297)+GH16_3(323-568)	CBM32+GH16_3	CBM13+CBM32+CBM54+CBM56+CBM6	Y (1-31)
FNIX01000021.1_98	3	GH1(7-441)	GH1	GH1	N
FNIX01000022.1_48	3	CBM22(33-161)+GH10(197-514)+CBM2(527-627)	CBM2+CBM22+GH10	GH10+CBM0+CBM2+CBM22+CBM9	Y (1-27)
FNIX01000022.1_63	3	CBM6(905-1029)+CBM13(1047-1163)	CBM13+CBM6	CBM13+CBM32+CBM57+CBM6	Y (1-31)
FNIX01000022.1_67	3	GH54(51-370)+CBM13(384-506)	CBM13+GH54	GH54+CBM13+CBM42	Y (1-47)
FNIX01000022.1_68	3	CBM13(30-120)+CBM13(81-171)+CE1(200-331)	CBM13+CE0	CE1+CBM13+CBM2	Y (1-28)
FNIX01000022.1_69	3	CBM13(447-565)	CBM13	CBM13+CBM32+CBM6	Y (1-32)
FNIX01000022.1_70	3	CBM6(687-812)+CBM13(824-943)	CBM13+CBM6	CBM13+CBM32+CBM57+CBM6	Y (1-33)
FNIX01000022.1_73	3	GH141(39-596)+CBM13(772-895)	CBM13+GH141	GH141+CBM13	Y (1-33)
FNIX01000022.1_76	3	GH27(130-374)+CBM13(406-531)	CBM13+GH27	GH27+CBM13+CBM51	Y (1-19)
FNIX01000024.1_26	3	CBM2(34-130)	CBM2+GH18	GH18+CBM16+CBM2+CBM5	Y (1-36)
FNIX01000024.1_4	3	GH88(73-388)	GH88	GH88	Y (1-27)
FNIX01000024.1_87	3	GH65(329-689)	GH65	GH65	N
FNIX01000025.1_32	3	AA3(4-491)	AA3_2	AA3	N
FNIX01000026.1_30	2	GT1(5-403)	GT1	N	N
FNIX01000026.1_59	3	GH43_12(13-291)	GH43_12	GH43	N
FNIX01000026.1_65	3	AA10(60-242)+CBM2(273-363)	AA10+CBM2	AA10+CBM2	N
FNIX01000027.1_2	3	CBM56(15-116)+CBM56(136-200)+CBM56(218-284)+GH55(526-816)	CBM56+GH55	GH55+CBM13+CBM32+CBM56	Y (1-26)
FNIX01000029.1_16	2	GT4(472-623)	GT4	N	Y (1-20)
FNIX01000029.1_33	2	GH128(46-259)	N	GH0+GH128	Y (1-23)
FNIX01000030.1_34	3	GH5_51(40-387)	GH5_51	GH5	Y (1-25)
FNIX01000032.1_6	2	CE14(6-125)	N	CE14	N
FNIX01000033.1_43	3	CBM35(78-196)	CBM35	GH18+CBM13+CBM2+CBM35+CBM5	N
FNIX01000035.1_12	2	GT4(200-351)	N	GT4	N
FNIX01000035.1_13	2	GT4(240-322)	N	GT4	N
FNIX01000035.1_4	3	GT51(70-258)	GT51	GT51	Y (1-39)
FNIX01000035.1_5	3	GH25(68-248)	GH25	GH25	Y (1-32)
FNIX01000038.1_24	3	GT51(68-257)	GT51	GT51	N
FNIX01000043.1_18	3	GT4(187-342)	GT4	GT4	N
FNIX01000045.1_2	3	GH13_26(25-142)+GH13_26(140-249)	GH13_26	GH13+GH77	N
FNIX01000045.1_3	3	CBM48(10-99)+GH13_11(176-527)	CBM48+GH13_11	GH13+GH77+CBM41+CBM48	N
FNIX01000045.1_5	3	GH77(137-588)	GH77	GH77	N
FNIX01000016.1_128	2	N	GH23	GH23	N
FNIX01000001.1_175	2	N	GH23	GH23	N
FNIX01000004.1_10	2	N	GH23	GH23+CBM50	N
FNIX01000015.1_72	2	N	GH0	GH88	N
FNIX01000005.1_155	2	N	GT0	GT0	N
FNIX01000002.1_295	2	N	GT4	GT0	N
FNIX01000028.1_1	2	N	GT0+GT4	GT0	N
FNIX01000004.1_552	2	N	GT2	GT2	N
FNIX01000015.1_112	2	N	CBM12	CBM12+CBM13	Y (1-31)
FNIX01000003.1_176	2	N	CBM12	CBM12	Y (1-30)
FNIX01000003.1_358	2	N	CBM13	CBM13	Y (1-28)
FNIX01000009.1_87	2	N	CBM32	CBM32	Y (1-22)
FNIX01000001.1_267	2	N	CBM2	CBM5	Y (1-30)
FNIX01000004.1_488	2	N	CBM3	CBM5	Y (1-25)
FNIX01000005.1_321	2	N	CBM2	CBM5	Y (1-28)
FNIX01000007.1_182	2	N	CBM2	CBM5	Y (1-29)
FNIX01000002.1_364	2	N	CBM32	CBM6	Y (1-33)

[truncated: 11 more sheets: L. kentuckyensis , L. nigeriaca , L. pudingi , L. terrae, L. violacea, L. waywayandensis , L. xinjiangensis , L. albidocapilata , flava, L. aerocolonigenes , L. californiensis ]
