# Supplementary material for: Comprehensive genome analysis of Lentzea reveals repertoire of polymer-degrading enzymes and bioactive compounds with clinical relevance
Source: Sci Rep. 2022 May 19;12:8409. doi: 10.1038/s41598-022-12427-7 (PMC9120177; doi:10.1038/s41598-022-12427-7)
Supplement: Supplementary file 3 — Supplementary Information 3. [file 41598_2022_12427_MOESM3_ESM.xlsx]

## Sheet: C domain of NPRS
Functional classification of C Domain of NRPS of all Lentzea
	Query id	Database match id	Percent identity	Align length	e-value	Pathway product	Domain class
L. flava JCM 3296	GCM10010178_13760	pyoch3_C1_cyc	41	294	2e-49	pyochelin	cyc
	GCM10010178_13840_1	yersi1_C1_cyc	39	291	2e-48	yersiniabactin	cyc
	GCM10010178_13840_2	bleom9_C2_cyc	40	288	4e-48	bleomycin	cyc
	GCM10010178_16130_1	cdaps3_C1_DCL	40	295	3e-45	calcium-dependent antibiotic	DCL
	GCM10010178_16130_2	mycos2_C5_DCL	30	297	2e-40	mycosubtilin	DCL
	GCM10010178_19550_2	syrin1_C9_LCL	43	298	9e-48	syringomycin	LCL
	GCM10010178_19660	syrin1_C6_LCL	46	295	7e-63	syringomycin	LCL
	GCM10010178_19670_1	cdaps1_C2_LCL	42	301	9e-52	calcium-dependent antibiotic	LCL
	GCM10010178_19670_3	prist2_C3_LCL	53	296	5e-66	pristinamycin	LCL
	GCM10010178_19680	cdaps1_C7_LCL	32	295	3e-26	calcium-dependent antibiotic	LCL
	GCM10010178_19550	syrin1_C9_LCL	43	298	9e-48	syringomycin	LCL
	GCM10010178_19660_2	syrin1_C6_LCL	46	295	7e-63	syringomycin	LCL
	GCM10010178_19670_1	cdaps1_C2_LCL	42	301	9e-52	calcium-dependent antibiotic	LCL
	GCM10010178_19670_2	prist2_C3_LCL	53	296	5e-66	pristinamycin	LCL
	GCM10010178_19680_2	cdaps1_C7_LCL	32	295	3e-26	calcium-dependent antibiotic	LCL
	GCM10010178_25650	cyclo1_C2_LCL	29	290	5e-18	cyclosporin	LCL
	GCM10010178_25730_1	bacit1_C1_cyc	31	291	5e-30	bacitracin	cyc
	GCM10010178_25730_2	bleom9_C2_cyc	31	295	1e-15	bleomycin	cyc
	GCM10010178_25740_1	bacit3_C5_LCL	26	285	3e-21	bacitracin	LCL
	GCM10010178_25740_2	ituri2_C5_DCL	29	295	3e-31	iturin	DCL
	GCM10010178_25890_1	bacil2_C1_start	37	291	2e-51	bacillibactin	start
	GCM10010178_25890_2	bacil2_C2_LCL	58	297	2e-88	bacillibactin	LCL
	GCM10010178_25900_1	compl3_C1_DCL	53	293	8e-77	complestatin	DCL
	GCM10010178_25900_2	act3_C2_LCL	63	295	7e-102	actinomycin	LCL
	GCM10010178_25900_3	cyclom1C2_LCL	63	295	1e-103	cyclomarin	LCL
	GCM10010178_25900_4	act3_C2_LCL	61	295	8e-100	actinomycin	LCL
	GCM10010178_26100	bleom9_C3_cyc	42	292	3e-56	bleomycin	cyc
L. flaviverrucosa As40578	ctg1_598_1	act3_C3_LCL	56	298	1e-80	actinomycin	LCL
	ctg1_598_2	cdaps3_C2_LCL	49	283	3e-66	calcium-dependent antibiotic	LCL
	ctg1_599_1	act3_C2_LCL	61	294	3e-101	actinomycin	LCL
	ctg1_599_2	act3_C3_LCL	53	298	4e-69	actinomycin	LCL
	ctg1_599_3	prist2_C3_LCL	59	294	3e-89	pristinamycin	LCL
	ctg1_599_4	act3_C2_LCL	55	294	3e-73	actinomycin	LCL
	ctg1_600	cyclom1C5_LCL	52	293	3e-61	cyclomarin	LCL
	ctg1_658_1	micro2_C1_DCL	42	299	5e-66	microcystin	DCL
	ctg1_658_2	micro2_C1_DCL	43	297	2e-63	microcystin	DCL
	ctg1_658_3	micro2_C1_DCL	44	299	2e-58	microcystin	DCL
	ctg1_659_1	bacil2_C1_start	36	193	1e-32	bacillibactin	start
	ctg1_659_2	micro2_C1_DCL	42	296	2e-64	microcystin	DCL
	ctg1_659_3	micro2_C1_DCL	42	295	9e-62	microcystin	DCL
	ctg1_659_4	micro2_C1_DCL	41	295	3e-60	microcystin	DCL
	ctg1_659_5	micro2_C1_DCL	42	297	5e-59	microcystin	DCL
	ctg1_659_6	micro2_C1_DCL	41	294	6e-59	microcystin	DCL
	ctg1_659_7	micro2_C1_DCL	42	299	1e-58	microcystin	DCL
	ctg1_1022	cdaps1_C2_LCL	34	306	3e-31	calcium-dependent antibiotic	LCL
	ctg1_1025	yersi1_C1_cyc	37	294	2e-42	yersiniabactin	cyc
	ctg7_100_1	cdaps3_C1_DCL	36	295	4e-44	calcium-dependent antibiotic	DCL
	ctg7_100_2	bacit1_C5_DCL	28	298	4e-36	bacitracin	DCL
	ctg8_28	compl1_C1	45	202	9e-34	complestatin	C
	ctg8_29_1	cdaps1_C6_LCL	47	301	5e-55	calcium-dependent antibiotic	LCL
	ctg8_29_2	cdaps3_C1_DCL	50	291	2e-68	calcium-dependent antibiotic	DCL
	ctg8_29_3	act3_C3_LCL	53	296	1e-66	actinomycin	LCL
	ctg8_29_4	act3_C1_DCL	46	311	1e-52	actinomycin	DCL
	ctg8_45	act3_C1_DCL	34	351	2e-38	actinomycin	DCL
	ctg8_46_1	cyclom1C2_LCL	51	295	3e-60	cyclomarin	LCL
	ctg8_46_2	tioR_C3_DCL	48	296	2e-63	thiocoraline	DCL
	ctg8_46_3	cyclom1C2_LCL	58	293	5e-80	cyclomarin	LCL
	ctg8_46_4	compl1_C1	46	290	4e-58	complestatin	C
	ctg11_247	act3_C2_LCL	31	289	4e-23	actinomycin	LCL
	ctg11_248	syrin1_C9_LCL	31	297	1e-23	syringomycin	LCL
L. pudingi CGMCC 4.7319	GCM10011609_10740	act3_C2_LCL	51	298	4e-72	actinomycin	LCL
	GCM10011609_10750_1	act3_C2_LCL	60	294	2e-99	actinomycin	LCL
	GCM10011609_10750_2	act3_C3_LCL	49	298	6e-75	actinomycin	LCL
	GCM10011609_10750_3	prist2_C3_LCL	56	294	3e-89	pristinamycin	LCL
	GCM10011609_10750_4	cyclom1C4_LCL	56	293	4e-69	cyclomarin	LCL
	GCM10011609_10760_1	act3_C3_LCL	55	298	9e-77	actinomycin	LCL
	GCM10011609_10760_2	cdaps3_C2_LCL	51	283	6e-63	calcium-dependent antibiotic	LCL
	GCM10011609_27800_1	surfa4_C3_LCL	34	294	2e-35	surfactin	LCL
	GCM10011609_27800_2	act3_C3_LCL	57	298	1e-82	actinomycin	LCL
	GCM10011609_28150_1_	bleom9_C1_LCL	46	289	3e-43	bleomycin	LCL
	GCM10011609_28150_2_	micro2_C1_DCL	41	303	5e-66	microcystin	DCL
	GCM10011609_28150_3_	micro2_C1_DCL	40	296	2e-58	microcystin	DCL
	GCM10011609_28160_1	tioS_C2_LCL	46	293	5e-42	thiocoraline	LCL
	GCM10011609_28160_2	micro2_C1_DCL	43	297	2e-70	microcystin	DCL
	GCM10011609_28160_3	syrin1_C7_LCL	44	299	5e-63	syringomycin	LCL
	GCM10011609_28160_4	micro2_C1_DCL	41	299	2e-57	microcystin	DCL
	GCM10011609_28160_5	syrin1_C6_LCL	46	294	4e-49	syringomycin	LCL
	GCM10011609_41840_	cdaps2_C1_DCL	50	284	2e-59	calcium-dependent antibiotic	DCL
	GCM10011609_41840 _2	act3_C2_LCL	51	296	2e-66	actinomycin	LCL
	GCM10011609_41850_	cdaps3_C1_DCL	49	291	4e-70	calcium-dependent antibiotic	DCL
	GCM10011609_41860_1	syrin1_C9_LCL	40	297	1e-53	syringomycin	LCL
	GCM10011609_41860_2	act2_C2_LCL	55	296	1e-74	actinomycin	LCL
	GCM10011609_41870	pyoch2_C1_cyc	39	291	3e-51	pyochelin	cyc
	GCM10011609_48810_1	surfa4_C2_LCL	40	166	7e-33	surfactin	LCL
	GCM10011609_48810_2	micro2_C1_DCL	39	301	2e-59	microcystin	DCL
	GCM10011609_48810_3	cdaps1_C6_LCL	45	303	6e-51	calcium-dependent antibiotic	LCL
	GCM10011609_48820__1	syrin1_C7_LCL	40	297	9e-36	syringomycin	LCL
	GCM10011609_48820__2	micro2_C1_DCL	38	297	2e-49	microcystin	DCL
	GCM10011609_86750_	cdaps1_C6_LCL	33	304	1e-23	calcium-dependent antibiotic	LCL
L. indica PSKA42	FXN61_07870_1	tyroc3_C5_LCL	41	281	1e-62	tyrocidin	LCL
	FXN61_07870_2	micro2_C1_DCL	33	163	2e-22	microcystin	DCL
	FXN61_07875_1	tyroc3_C3_LCL	43	283	2e-51	tyrocidin	LCL
	FXN61_07875_2	micro2_C1_DCL	40	296	1e-60	microcystin	DCL
	FXN61_09440	tioS_C2_LCL	42	133	2e-17	thiocoraline	LCL
	FXN61_09450	act3_C2_LCL	35	301	2e-26	actinomycin	LCL
	FXN61_12270	cdaps2_C3_LCL	34	299	3e-26	calcium-dependent antibiotic	LCL
	FXN61_12400	syrin1_C7_LCL	35	299	2e-40	syringomycin	LCL
	FXN61_16615	cdaps3_C1_DCL	38	295	3e-46	calcium-dependent antibiotic	DCL
	FXN61_16620	mycos2_C5_DCL	28	297	3e-40	mycosubtilin	DCL
	FXN61_26085	micro2_C1_DCL	42	299	9e-65	microcystin	DCL
	FXN61_26090_1	micro2_C1_DCL	43	299	6e-62	microcystin	DCL
	FXN61_26090_2	micro2_C1_DCL	45	297	1e-70	microcystin	DCL
	FXN61_26090_3	micro2_C1_DCL	43	298	4e-60	microcystin	DCL
	FXN61_26335	micro2_C1_DCL	41	297	9e-61	microcystin	DCL
	FXN61_26340_1	micro2_C1_DCL	41	297	4e-62	microcystin	DCL
	FXN61_26340_2	micro2_C1_DCL	41	295	8e-55	microcystin	DCL
	FXN61_26340_3	micro2_C1_DCL	41	295	3e-63	microcystin	DCL
	FXN61_26345	bacil2_C1_start	32	292	1e-34	bacillibactin	start
	FXN61_38945	bleom9_C2_cyc	42	295	4e-56	bleomycin	cyc
	FXN61_45565	micro2_C1_DCL	43	295	1e-67	microcystin	DCL
L. aerocolonigenes NBRC 13195	ctg35_172	micro2_C1_DCL	37	304	8e-59	microcystin	DCL
	ctg35_173	bleom9_C2_cyc	41	293	2e-49	bleomycin	cyc
	ctg35_174	bacit1_C1_cyc	38	292	2e-53	bacitracin	cyc
	ctg38_203_1	cdaps3_C1_DCL	39	294	7e-49	calcium-dependent antibiotic	DCL
	ctg38_203_2	bleom8_C1_DCL	34	297	4e-37	bleomycin	DCL
	ctg46_35	cyclom1C6_LCL	31	310	1e-22	cyclomarin	LCL
	ctg46_64_1	syrin1_C6_LCL	39	296	5e-44	syringomycin	LCL
	ctg46_64_2	syrin1_C7_LCL	40	298	8e-56	syringomycin	LCL
	ctg46_64_3	syrin1_C7_LCL	43	299	4e-63	syringomycin	LCL
	ctg46_73_1	bacil2_C1_start	38	297	3e-50	bacillibactin	start
	ctg46_73_2	cdaps3_C1_DCL	49	291	3e-67	calcium-dependent antibiotic	DCL
	ctg46_78	syrin1_C6_LCL	43	297	4e-48	syringomycin	LCL
	ctg46_82	cdaps1_C7_LCL	44	298	7e-52	calcium-dependent antibiotic	LCL
	ctg46_82_1	micro1_C1_modAA	32	300	1e-32	microcystin	modAA
	ctg46_82_2	micro1_C1_modAA	31	261	3e-27	microcystin	modAA
	ctg46_82_3	micro1_C1_modAA	29	292	2e-23	microcystin	modAA
	ctg46_82_4	micro1_C1_modAA	29	292	2e-23	microcystin	modAA
	ctg46_82_5	micro1_C1_modAA	34	291	7e-31	microcystin	modAA
	ctg46_82_6	micro1_C1_modAA	34	301	1e-31	microcystin	modAA
	ctg47_86_1	liche1_C3_LCL	33	284	1e-30	lychenicin	LCL
	ctg47_86_2	cyclom1C3_LCL	33	299	1e-27	cyclomarin	LCL
	ctg50_312_1	micro2_C1_DCL	42	299	3e-61	microcystin	DCL
	ctg50_312_2	micro2_C1_DCL	44	297	1e-68	microcystin	DCL
	ctg50_312_3	micro2_C1_DCL	41	298	2e-55	microcystin	DCL
	ctg50_313_1	bacil2_C1_start	30	291	3e-34	bacillibactin	start
	ctg50_313_2	micro2_C1_DCL	39	297	3e-53	microcystin	DCL
	ctg50_313_3	micro2_C1_DCL	41	295	1e-65	microcystin	DCL
	ctg50_313_4	micro2_C1_DCL	40	294	1e-58	microcystin	DCL
	ctg50_313_5	micro2_C1_DCL	41	297	2e-61	microcystin	DCL
	ctg50_313_6	micro2_C1_DCL	40	295	7e-59	microcystin	DCL
	ctg50_313_7	micro2_C1_DCL	42	295	1e-57	microcystin	DCL
	ctg50_328_1	syrin1_C7_LCL	41	298	4e-51	syringomycin	LCL
	ctg50_328_2	micro1_C1_modAA	30	293	1e-28	microcystin	modAA
	ctg50_329	bacit2_C2_LCL	34	282	5e-45	bacitracin	LCL
	ctg50_331	micro3_C1_LCL	31	297	2e-40	microcystin	LCL
	ctg53_258	liche1_C3_LCL	29	282	2e-20	lychenicin	LCL
	ctg53_283	tyroc3_C5_LCL	37	297	1e-45	tyrocidin	LCL
	ctg53_290	bleom9_C2_cyc	41	295	2e-50	bleomycin	cyc
L. alba NEAU-D13	G7043_15125_1	cdaps3_C1_DCL	40	291	2e-46	calcium-dependent antibiotic	DCL
	G7043_15125_2	mycos2_C3_DCL	29	295	2e-35	mycosubtilin	DCL
	G7043_27090	Sare2407_1	34	295	1e-36	pksnrps2	C
	G7043_27095_1	syrin1_C6_LCL	43	295	2e-57	syringomycin	LCL
	G7043_27095_2	bacit3_C5_LCL	38	288	5e-50	bacitracin	LCL
	G7043_27095_3	cyclom1C6_LCL	40	292	8e-52	cyclomarin	LCL
	G7043_27100_1	cyclo1_C2_LCL	35	289	1e-33	cyclosporin	LCL
	G7043_27100_2	surfa4_C3_LCL	41	279	1e-47	surfactin	LCL
	G7043_27100_3	tyroc3_C3_LCL	44	281	3e-60	tyrocidin	LCL
	G7043_29850	syrin1_C7_LCL	37	298	3e-48	syringomycin	LCL
	G7043_29990	cyclom1C3_LCL	28	306	2e-14	cyclomarin	LCL
	G7043_29995	syrin1_C9_LCL	36	298	8e-44	syringomycin	LCL
	G7043_30640_1	syrin1_C7_LCL	41	297	3e-50	syringomycin	LCL
	G7043_30640_2	micro1_C1_modAA	31	293	3e-37	microcystin	modAA
	G7043_30645	syrin1_C6_LCL	38	294	9e-41	syringomycin	LCL
	G7043_30655	cyclom1C2_LCL	37	297	1e-37	cyclomarin	LCL
	G7043_35485_1	bleom9_C2_cyc	40	292	2e-37	bleomycin	cyc
	G7043_35485_2	bleom9_C2_cyc	39	292	9e-38	bleomycin	cyc
	G7043_35495_1	yersi1_C2_cyc	40	282	3e-43	yersiniabactin	cyc
	G7043_35495_2	bacit1_C1_cyc	33	249	5e-33	bacitracin	cyc
L. albida DSM 44437	SAMN04488000_101770	micro1_C1_modAA	33	289	2e-28	microcystin	modAA
	SAMN04488000_101776	syrin1_C7_LCL	32	284	4e-16	syringomycin	LCL
	SAMN04488000_101779	cyclom1C6_LCL	40	297	3e-39	cyclomarin	LCL
	SAMN04488000_107275_1	micro2_C1_DCL	43	299	1e-63	microcystin	DCL
	SAMN04488000_107275_2	micro2_C1_DCL	42	297	5e-64	microcystin	DCL
	SAMN04488000_107275_3	micro2_C1_DCL	42	299	3e-55	microcystin	DCL
	SAMN04488000_107276_1	bacil2_C1_start	32	291	7e-36	bacillibactin	start
	SAMN04488000_107276_2	micro2_C1_DCL	40	298	1e-56	microcystin	DCL
	SAMN04488000_107276_3	micro2_C1_DCL	41	294	2e-53	microcystin	DCL
	SAMN04488000_107276_4	micro2_C1_DCL	40	297	1e-58	microcystin	DCL
	SAMN04488000_107276_5	micro2_C1_DCL	41	297	5e-62	microcystin	DCL
	SAMN04488000_107276_6	micro2_C1_DCL	42	294	4e-65	microcystin	DCL
	SAMN04488000_107276_7	micro2_C1_DCL	41	299	8e-58	microcystin	DCL
	SAMN04488000_110159_1	cdaps3_C1_DCL	36	294	8e-46	calcium-dependent antibiotic	DCL
	SAMN04488000_110159_2	ituri3_C2_DCL	29	296	1e-36	iturin	DCL
	SAMN04488000_117129	act3_C2_LCL	37	293	1e-37	actinomycin	LCL
	SAMN04488000_117130_1	syrin1_C5_LCL	38	293	1e-33	syringomycin	LCL
	SAMN04488000_117130_2	micro1_C1_modAA	38	294	7e-47	microcystin	modAA
	SAMN04488000_117136_1	prist2_C3_LCL	52	294	9e-64	pristinamycin	LCL
	SAMN04488000_117136_2	cyclom1C2_LCL	55	296	1e-77	cyclomarin	LCL
	SAMN04488000_117136_3	act3_C2_LCL	61	295	2e-80	actinomycin	LCL
	SAMN04488000_122103_1	syrin1_C6_LCL	31	308	2e-31	syringomycin	LCL
	SAMN04488000_122103_2	bacit3_C5_LCL	29	289	1e-26	bacitracin	LCL
	SAMN04488000_12411	syrin1_C9_LCL	39	298	6e-54	syringomycin	LCL
	SAMN04488000_12454	bacit1_C1_cyc	26	299	4e-24	bacitracin	cyc
	SAMN04488000_12461	bleom9_C2_cyc	43	292	2e-51	bleomycin	cyc
	SAMN04488000_12462	bacit1_C1_cyc	33	294	1e-36	bacitracin	cyc
L. albidocapilata subsp. albidocapillata DSM 43393	ctg1_57	cyclom1C5_LCL	40	292	9e-38	cyclomarin	LCL
	ctg1_58_1	syrin1_C7_LCL	37	298	3e-41	syringomycin	LCL
	ctg1_58_2	micro1_C1_modAA	36	294	3e-45	microcystin	modAA
	ctg1_64_1	act3_C2_LCL	53	296	4e-66	actinomycin	LCL
	ctg1_64_2	act2_C2_LCL	55	297	1e-74	actinomycin	LCL
	ctg1_64_3	act3_C2_LCL	60	295	6e-79	actinomycin	LCL
	ctg1_154_1	act3_C1_DCL	47	291	7e-60	actinomycin	DCL
	ctg1_154_2	act2_C2_LCL	58	297	3e-83	actinomycin	LCL
	ctg1_154_3	act3_C3_LCL	54	300	9e-65	actinomycin	LCL
	ctg1_154_4	act2_C2_LCL	53	279	5e-66	actinomycin	LCL
	ctg1_407_1	micro2_C1_DCL	42	299	1e-65	microcystin	DCL
	ctg1_407_2	micro2_C1_DCL	41	298	5e-60	microcystin	DCL
	ctg1_407_3	micro2_C1_DCL	43	295	5e-62	microcystin	DCL
	ctg1_408_1	bacil2_C1_start	33	293	3e-36	bacillibactin	start
	ctg1_408_2	micro2_C1_DCL	41	298	5e-60	microcystin	DCL
	ctg1_408_3	micro2_C1_DCL	43	295	5e-62	microcystin	DCL
	ctg1_408_4	micro2_C1_DCL	41	295	3e-63	microcystin	DCL
	ctg1_408_5	micro2_C1_DCL	41	297	2e-58	microcystin	DCL
	ctg1_408_6	micro2_C1_DCL	42	294	3e-59	microcystin	DCL
	ctg1_408_7	micro2_C1_DCL	42	299	2e-64	microcystin	DCL
	ctg3_653_1	tyroc3_C3_LCL	38	281	2e-41	tyrocidin	LCL
	ctg3_653_2	micro2_C1_DCL	38	298	7e-48	microcystin	DCL
	ctg3_654_1	liche1_C3_LCL	38	279	1e-52	lychenicin	LCL
	ctg3_654_2	mycos3_C2_DCL	35	294	1e-49	mycosubtilin	DCL
	ctg3_654_3	syrin1_C6_LCL	47	297	2e-58	syringomycin	LCL
	ctg3_654_4	micro2_C1_DCL	33	297	2e-43	microcystin	DCL
	ctg3_654_5	syrin1_C9_LCL	47	301	3e-54	syringomycin	LCL
	ctg4_193	bacit3_C2_LCL	30	287	2e-39	bacitracin	LCL
	ctg4_195_1	syrin1_C5_LCL	33	298	7e-30	syringomycin	LCL
	ctg4_195_2	cdaps3_C2_LCL	40	296	2e-34	calcium-dependent antibiotic	LCL
	ctg4_505_1	cdaps3_C1_DCL	36	294	1e-43	calcium-dependent antibiotic	DCL
	ctg4_505_2	bacit1_C5_DCL	29	295	3e-42	bacitracin	DCL
L. albidocapillata subsp violacea IMSNU 50388	SAMN04488074_10173_1	cdaps3_C1_DCL	40	289	4e-50	calcium-dependent antibiotic	DCL
	SAMN04488074_10173_2	ituri3_C2_DCL	30	300	7e-36	iturin	DCL
	SAMN04488074_101965	syrin1_C9_LCL	35	300	4e-37	syringomycin	LCL
	SAMN04488074_101966_1	syrin1_C7_LCL	35	297	1e-34	syringomycin	LCL
	SAMN04488074_101966_2	micro1_C1_modAA	37	294	6e-45	microcystin	modAA
	SAMN04488074_101972_1_	act3_C2_LCL	48	318	1e-58	actinomycin	LCL
	SAMN04488074_101972_2_	prist2_C3_LCL	56	295	1e-76	pristinamycin	LCL
	SAMN04488074_101972_3_	act3_C2_LCL	59	297	1e-85	actinomycin	LCL
	SAMN04488074_10241_1	act3_C1_DCL	48	288	6e-60	actinomycin	DCL
	SAMN04488074_10241_2	cyclom1C2_LCL	59	295	6e-84	cyclomarin	LCL
	SAMN04488074_10241_3	act3_C2_LCL	54	295	4e-64	actinomycin	LCL
	SAMN04488074_10241_4	prist2_C4_LCL	57	281	2e-66	pristinamycin	LCL
	SAMN04488074_102305_1	micro2_C1_DCL	42	299	2e-66	microcystin	DCL
	SAMN04488074_102305_2	micro2_C1_DCL	43	297	5e-64	microcystin	DCL
	SAMN04488074_102305_3	micro2_C1_DCL	44	298	8e-60	microcystin	DCL
	SAMN04488074_102306_1	bacil2_C1_start	33	293	3e-34	bacillibactin	start
	SAMN04488074_102306_2	micro2_C1_DCL	41	299	3e-60	microcystin	DCL
	SAMN04488074_102306_3	micro2_C1_DCL	42	295	2e-61	microcystin	DCL
	SAMN04488074_102306_4	micro2_C1_DCL	41	295	5e-61	microcystin	DCL
	SAMN04488074_102306_5	micro2_C1_DCL	43	297	1e-58	microcystin	DCL
	SAMN04488074_102306_6	micro2_C1_DCL	42	294	6e-59	microcystin	DCL
	SAMN04488074_102306_7	micro2_C1_DCL	42	299	2e-58	microcystin	DCL
	SAMN04488074_110248_1	bacil2_C1_start	38	289	9e-44	bacillibactin	start
	SAMN04488074_110248_2	compl4_C1_DCL	51	297	5e-68	complestatin	DCL
	SAMN04488074_110248_3	act3_C3_LCL	61	297	6e-92	actinomycin	LCL
	SAMN04488074_12080	syrin1_C9_LCL	38	298	5e-45	syringomycin	LCL
	SAMN04488074_12082	yersi1_C1_cyc	37	290	1e-46	yersiniabactin	cyc
L. atacamensis DSM 45479	C8D87_1011405_1	yersi1_C1_cyc	38	291	9e-47	yersiniabactin	cyc
	C8D87_1011405_2	yersi1_C2_cyc	42	281	1e-49	yersiniabactin	cyc
	C8D87_1011413	pyoch3_C1_cyc	42	294	3e-50	pyochelin	cyc
	C8D87_104353_1	syrin1_C7_LCL	43	296	2e-50	syringomycin	LCL
	C8D87_104353_2	micro2_C1_DCL	41	302	2e-62	microcystin	DCL
	C8D87_104354_1	tyroc3_C5_LCL	43	291	8e-64	tyrocidin	LCL
	C8D87_104354_2	micro2_C1_DCL	39	298	2e-57	microcystin	DCL
	C8D87_104354_3	syrin1_C7_LCL	45	303	3e-60	syringomycin	LCL
	C8D87_104545	syrin1_C7_LCL	37	295	1e-33	syringomycin	LCL
	C8D87_104546	bacit2_C2_LCL	36	288	2e-52	bacitracin	LCL
	C8D87_104548_1	syrin1_C9_LCL	39	301	6e-52	syringomycin	LCL
	C8D87_104548_2	syrin1_C6_LCL	41	298	8e-40	syringomycin	LCL
	C8D87_105612_1	cdaps3_C1_DCL	49	293	4e-64	calcium-dependent antibiotic	DCL
	C8D87_105612_2	act3_C2_LCL	52	294	5e-60	actinomycin	LCL
	C8D87_105613	cdaps3_C1_DCL	49	290	4e-68	calcium-dependent antibiotic	DCL
	C8D87_105614_1	syrin1_C9_LCL	41	297	7e-57	syringomycin	LCL
	C8D87_105614_2	cyclom1C4_LCL	58	293	1e-77	cyclomarin	LCL
	C8D87_105615	pyoch2_C1_cyc	39	293	1e-50	pyochelin	cyc
	C8D87_115108	tyroc2_C3_LCL	32	260	3e-30	tyrocidin	LCL
	C8D87_115111_1	fengy1_C3_LCL	35	289	5e-33	fengycin	LCL
	C8D87_115111_2	cyclom1C2_LCL	53	294	5e-58	cyclomarin	LCL
L. cavernae CGMCC 4.7367	GCM10017774_06080_1	cdaps3_C1_DCL	38	294	2e-41	calcium-dependent antibiotic	DCL
	GCM10017774_06080_2	fengy1_C1_DCL	34	293	2e-38	fengycin	DCL
	GCM10017774_34980_1	micro2_C1_DCL	43	299	1e-67	microcystin	DCL
	GCM10017774_34980_2	micro2_C1_DCL	44	297	3e-69	microcystin	DCL
	GCM10017774_34980_3	micro2_C1_DCL	42	298	2e-54	microcystin	DCL
	GCM10017774_34990_1	micro2_C1_DCL	41	297	4e-61	microcystin	DCL
	GCM10017774_34990_2	micro2_C1_DCL	42	294	4e-65	microcystin	DCL
	GCM10017774_34990_3	micro2_C1_DCL	42	299	3e-65	microcystin	DCL
	GCM10017774_39630	liche1_C3_LCL	34	287	3e-38	lychenicin	LCL
	GCM10017774_39640_1	syrin1_C6_LCL	44	295	1e-58	syringomycin	LCL
	GCM10017774_39640_3	syrin1_C7_LCL	41	299	7e-50	syringomycin	LCL
	GCM10017774_39640_2	cyclom1C6_LCL	40	292	5e-49	cyclomarin	LCL
	GCM10017774_39650_1	cyclo1_C2_LCL	35	288	1e-37	cyclosporin	LCL
	GCM10017774_39650_2	tyroc3_C4_LCL	41	281	5e-49	tyrocidin	LCL
	GCM10017774_39650_3	tyroc3_C3_LCL	44	282	2e-55	tyrocidin	LCL
	GCM10017774_40490	act3_C2_LCL	39	295	4e-36	actinomycin	LCL
	GCM10017774_40500_1	act3_C3_LCL	39	299	2e-36	actinomycin	LCL
	GCM10017774_40500_2	micro1_C1_modAA	36	295	6e-48	microcystin	modAA
	GCM10017774_41440_	bleom9_C2_cyc	34	293	1e-36	bleomycin	cyc
L. deserti DSM 45480	C8D88_105342_1	syrin1_C7_LCL	43	296	1e-50	syringomycin	LCL
	C8D88_105342_2	micro2_C1_DCL	41	302	2e-62	microcystin	DCL
	C8D88_105343_1	tyroc3_C5_LCL	43	291	3e-63	tyrocidin	LCL
	C8D88_105343_2	micro2_C1_DCL	38	298	1e-56	microcystin	DCL
	C8D88_105343_3	syrin1_C7_LCL	46	303	2e-60	syringomycin	LCL
	C8D88_106329_1	bacil2_C1_start	32	292	4e-35	bacillibactin	start
	C8D88_106329_2	micro2_C1_DCL	40	297	6e-60	microcystin	DCL
	C8D88_107191	syrin1_C7_LCL	37	295	1e-33	syringomycin	LCL
	C8D88_107192	bacit2_C2_LCL	36	288	2e-52	bacitracin	LCL
	C8D88_107194_1	syrin1_C9_LCL	39	301	5e-52	syringomycin	LCL
	C8D88_107194_2	syrin1_C6_LCL	41	298	2e-43	syringomycin	LCL
	C8D88_111127	pyoch2_C1_cyc	39	291	2e-50	pyochelin	cyc
	C8D88_111128_1	syrin1_C9_LCL	41	297	3e-56	syringomycin	LCL
	C8D88_111128_2	cyclom1C4_LCL	58	293	3e-77	cyclomarin	LCL
	C8D88_111129	cdaps3_C1_DCL	48	290	6e-68	calcium-dependent antibiotic	DCL
	C8D88_111130_1	cdaps3_C1_DCL	48	293	6e-65	calcium-dependent antibiotic	DCL
	C8D88_111130_2	act3_C2_LCL	52	294	6e-64	actinomycin	LCL
	C8D88_1181_1	micro2_C1_DCL	43	295	5e-67	microcystin	DCL
	C8D88_1181_2	micro2_C1_DCL	41	295	2e-65	microcystin	DCL
	C8D88_1181_3	micro2_C1_DCL	42	297	5e-65	microcystin	DCL
	C8D88_1182_1	micro2_C1_DCL	42	299	4e-67	microcystin	DCL
	C8D88_1182_2	micro2_C1_DCL	43	297	1e-62	microcystin	DCL
	C8D88_1182_3	micro2_C1_DCL	43	298	9e-60	microcystin	DCL
	C8D88_12332	micro1_C1_modAA	37	291	9e-46	microcystin	modAA
	C8D88_12334	surfa4_C3_LCL	25	239	4e-13	surfactin	LCL
L. fradiae CGMCC 4.3506	SAMN05216553_101610_1	bacit1_C1_cyc	28	295	2e-34	bacitracin	cyc
	SAMN05216553_101610_2	yersi1_C2_cyc	44	291	1e-47	yersiniabactin	cyc
	SAMN05216553_101610_3	yersi1_C2_cyc	47	287	4e-64	yersiniabactin	cyc
	SAMN05216553_101611	pyoch3_C1_cyc	42	293	4e-47	pyochelin	cyc
	SAMN05216553_103313_1	cdaps3_C1_DCL	39	294	1e-48	calcium-dependent antibiotic	DCL
	SAMN05216553_103313_2	compl2_C1_DCL	36	297	1e-32	complestatin	DCL
	SAMN05216553_105154	syrin1_C7_LCL	38	295	2e-28	syringomycin	LCL
	SAMN05216553_105155	syrin1_C9_LCL	42	301	9e-55	syringomycin	LCL
	SAMN05216553_105157_1	syrin1_C6_LCL	39	297	1e-39	syringomycin	LCL
	SAMN05216553_105157_2	syrin1_C6_LCL	40	298	6e-43	syringomycin	LCL
	SAMN05216553_105382_1	bacit3_C5_LCL	31	286	4e-24	bacitracin	LCL
	SAMN05216553_105382_2	tyroc3_C2_LCL	32	181	2e-20	tyrocidin	LCL
	SAMN05216553_108402_1	bacil2_C1_start	38	291	1e-52	bacillibactin	start
	SAMN05216553_108402_2	act2_C2_LCL	57	296	1e-91	actinomycin	LCL
	SAMN05216553_108402_3	act3_C3_LCL	61	296	3e-97	actinomycin	LCL
	SAMN05216553_108402_4	act2_C2_LCL	61	297	6e-90	actinomycin	LCL
	SAMN05216553_108402_5	Stro2721_1	29	294	4e-23	sporolide	LCL
	SAMN05216553_11081_1	cyclo1_C2_LCL	36	288	2e-38	cyclosporin	LCL
	SAMN05216553_11081_2	surfa4_C3_LCL	42	279	7e-51	surfactin	LCL
	SAMN05216553_11081_3	tyroc3_C3_LCL	43	281	3e-60	tyrocidin	LCL
	SAMN05216553_11082	cyclom1C6_LCL	41	292	7e-50	cyclomarin	LCL
	SAMN05216553_11242_1	cyclom1C2_LCL	59	294	4e-81	cyclomarin	LCL
	SAMN05216553_11242_2	cdaps1_C6_LCL	50	253	9e-60	calcium-dependent antibiotic	LCL
	SAMN05216553_11243_1	act3_C2_LCL	60	294	1e-97	actinomycin	LCL
	SAMN05216553_11243_2	cyclom1C4_LCL	54	295	3e-59	cyclomarin	LCL
	SAMN05216553_11243_3	prist2_C3_LCL	58	295	8e-88	pristinamycin	LCL
	SAMN05216553_11243_4	cyclom1C4_LCL	58	293	3e-74	cyclomarin	LCL
	SAMN05216553_11244	act3_C2_LCL	49	297	4e-67	actinomycin	LCL
	SAMN05216553_11272_1	syrin1_C9_LCL	43	299	5e-55	syringomycin	LCL
	SAMN05216553_11272_2	micro2_C1_DCL	36	299	1e-52	microcystin	DCL
	SAMN05216553_11272_3	syrin1_C7_LCL	44	303	2e-54	syringomycin	LCL
	SAMN05216553_11273_1	syrin1_C9_LCL	42	302	6e-45	syringomycin	LCL
	SAMN05216553_11273_2	ituri3_C2_DCL	36	294	3e-52	iturin	DCL
	SAMN05216553_11915_1	syrin1_C9_LCL	44	297	2e-65	syringomycin	LCL
	SAMN05216553_11915_2	syrin1_C6_LCL	36	297	7e-38	syringomycin	LCL
	SAMN05216553_11916_1	syrin1_C9_LCL	30	301	2e-16	syringomycin	LCL
	SAMN05216553_11916_2	cdaps2_C2_LCL	40	300	1e-37	calcium-dependent antibiotic	LCL
	SAMN05216553_11919_1	tyroc3_C6_LCL	34	292	4e-35	tyrocidin	LCL
	SAMN05216553_11919_2	tioS_C2_LCL	39	170	3e-16	thiocoraline	LCL
	SAMN05216553_11921	syrin1_C9_LCL	40	301	8e-43	syringomycin	LCL
	SAMN05216553_11974	bleom9_C1_LCL	38	292	1e-35	bleomycin	LCL
	SAMN05216553_11997_1	bacil2_C1_start	40	297	7e-52	bacillibactin	start
	SAMN05216553_11997_2	cdaps1_C5_DCL	49	292	7e-66	calcium-dependent antibiotic	DCL
	SAMN05216553_119102	syrin1_C6_LCL	40	297	6e-45	syringomycin	LCL
	SAMN05216553_119106_1	cdaps2_C2_LCL	43	296	9e-53	calcium-dependent antibiotic	LCL
	SAMN05216553_119106_2	micro1_C1_modAA	32	300	2e-32	microcystin	modAA
	SAMN05216553_119106_3	micro1_C1_modAA	33	266	9e-22	microcystin	modAA
	SAMN05216553_119106_4	micro1_C1_modAA	30	294	7e-30	microcystin	modAA
	SAMN05216553_119106_5	micro1_C1_modAA	33	291	8e-32	microcystin	modAA
	SAMN05216553_119106_6	micro1_C1_modAA	33	297	2e-34	microcystin	modAA
	SAMN05216553_12435	bleom9_C3_cyc	40	287	2e-25	bleomycin	cyc
	SAMN05216553_12447	cdaps1_C5_DCL	33	252	3e-15	calcium-dependent antibiotic	DCL
	SAMN05216553_12827	Sare2407_1	34	296	5e-33	pksnrps2	C
	SAMN05216553_12828_1	syrin1_C6_LCL	44	295	4e-60	syringomycin	LCL
	SAMN05216553_12828_2	syrin1_C7_LCL	41	279	3e-42	syringomycin	LCL
L. guizhouensis DHS C013	BBK82_RS26245	liche1_C2_LCL	31	195	2e-14	lychenicin	LCL
	BBK82_RS26320	tyroc3_C2_LCL	29	283	4e-26	tyrocidin	LCL
	BBK82_RS32560_1	cdaps3_C1_DCL	40	294	2e-44	calcium-dependent antibiotic	DCL
	BBK82_RS32560_2	bacit1_C5_DCL	28	297	2e-32	bacitracin	DCL
	BBK82_RS35175_1	bleom9_C1_LCL	46	291	4e-49	bleomycin	LCL
	BBK82_RS35175_2	micro2_C1_DCL	41	300	6e-63	microcystin	DCL
	BBK82_RS35175_3	micro2_C1_DCL	42	195	4e-43	microcystin	DCL
	BBK82_RS35180_1	syrin1_C9_LCL	45	302	2e-42	syringomycin	LCL
	BBK82_RS35180_2	micro2_C1_DCL	42	297	4e-69	microcystin	DCL
	BBK82_RS35190_1	micro2_C1_DCL	40	299	8e-61	microcystin	DCL
	BBK82_RS35190_2	syrin1_C6_LCL	48	294	4e-57	syringomycin	LCL
	BBK82_RS35370	syrin1_C5_LCL	26	260	1e-07	syringomycin	LCL
	BBK82_RS35400_1	bacil2_C1_start	36	293	1e-40	bacillibactin	start
	BBK82_RS35400_2	cdaps1_C6_LCL	48	295	1e-58	calcium-dependent antibiotic	LCL
	BBK82_RS35515	bleom6_C1_LCL	34	297	7e-41	bleomycin	LCL
	BBK82_RS35655_1	cdaps2_C3_LCL	34	303	6e-33	calcium-dependent antibiotic	LCL
	BBK82_RS35655_2	micro3_C1_LCL	24	297	1e-20	microcystin	LCL
	BBK82_RS35690	tyroc2_C2_LCL	34	293	2e-41	tyrocidin	LCL
	BBK82_RS35695	grami2_C3_LCL	31	97	2e-08	gramicidin	LCL
	BBK82_RS35900	syrin1_C7_LCL	31	305	3e-31	syringomycin	LCL
	BBK82_RS35905	micro2_C2_LCL	30	256	2e-25	microcystin	LCL
L. nigeriaca DSM 45680	JOD27_007622	cdaps1_C7_LCL	31	295	3e-26	calcium-dependent antibiotic	LCL
	JOD27_007623_1	liche1_C3_LCL	39	142	9e-21	lychenicin	LCL
	JOD27_007623_2	act3_C3_LCL	42	296	3e-49	actinomycin	LCL
	JOD27_007623_3	prist2_C3_LCL	53	295	1e-65	pristinamycin	LCL
	JOD27_007624	syrin1_C6_LCL	47	296	1e-65	syringomycin	LCL
	JOD27_008030_1	cdaps3_C1_DCL	39	295	1e-44	calcium-dependent antibiotic	DCL
	JOD27_008030_2	mycos2_C5_DCL	29	297	5e-42	mycosubtilin	DCL
L. waywayandensis DSM 44232	SAMN04488564_101861_1	syrin1_C7_LCL	41	300	2e-44	syringomycin	LCL
	SAMN04488564_101861_2	syrin1_C6_LCL	41	298	2e-42	syringomycin	LCL
	SAMN04488564_101863	syrin1_C9_LCL	41	300	2e-54	syringomycin	LCL
	SAMN04488564_101864	syrin1_C7_LCL	38	295	2e-34	syringomycin	LCL
	SAMN04488564_10281_1	micro2_C1_DCL	43	299	2e-61	microcystin	DCL
	SAMN04488564_10281_2	micro2_C1_DCL	44	297	4e-65	microcystin	DCL
	SAMN04488564_10281_3	micro2_C1_DCL	44	298	4e-65	microcystin	DCL
	SAMN04488564_10282_1	bacil2_C1_start	31	291	5e-33	bacillibactin	start
	SAMN04488564_10282_2	micro2_C1_DCL	40	297	8e-58	microcystin	DCL
	SAMN04488564_10282_3	micro2_C1_DCL	40	294	2e-59	microcystin	DCL
	SAMN04488564_10282_4	micro2_C1_DCL	41	297	9e-62	microcystin	DCL
	SAMN04488564_10282_5	micro2_C1_DCL	41	295	4e-63	microcystin	DCL
	SAMN04488564_10282_6	micro2_C1_DCL	41	299	8e-57	microcystin	DCL
	SAMN04488564_102974_1	cdaps3_C1_DCL	40	289	3e-46	calcium-dependent antibiotic	DCL
	SAMN04488564_102974_2	ituri3_C2_DCL	29	300	1e-33	iturin	DCL
	SAMN04488564_112170	fengy4_C2_LCL	36	280	4e-34	fengycin	LCL
	SAMN04488564_112174	micro1_C1_modAA	34	292	2e-38	microcystin	modAA
	SAMN04488564_112175_1	syrin1_C6_LCL	40	297	3e-48	syringomycin	LCL
	SAMN04488564_112175_2	syrin1_C9_LCL	38	294	1e-37	syringomycin	LCL
	SAMN04488564_11545	act3_C2_LCL	36	294	4e-34	actinomycin	LCL
	SAMN04488564_1174	syrin1_C6_LCL	46	295	6e-64	syringomycin	LCL
	SAMN04488564_11744_1	liche1_C3_LCL	34	284	2e-28	lychenicin	LCL
	SAMN04488564_11744_2	syrin1_C7_LCL	40	299	3e-47	syringomycin	LCL
	SAMN04488564_11744_3	prist2_C3_LCL	53	296	5e-68	pristinamycin	LCL
	SAMN04488564_11745	act3_C3_LCL	28	317	9e-21	actinomycin	LCL
	SAMN04488564_12072	cyclo1_C9_LCL	38	281	9e-47	cyclosporin	LCL
L. xinjiangensis CGMCC 4.3525	SAMN05216188_105142_1	syrin1_C9_LCL	39	298	1e-40	syringomycin	LCL
	SAMN05216188_105142_2	syrin1_C7_LCL	40	300	6e-41	syringomycin	LCL
	SAMN05216188_105144	syrin1_C9_LCL	39	300	1e-50	syringomycin	LCL
	SAMN05216188_105145	syrin1_C7_LCL	36	295	1e-27	syringomycin	LCL
	SAMN05216188_10786	syrin1_C6_LCL	39	294	5e-40	syringomycin	LCL
	SAMN05216188_10787_	ituri1_C3_LCL	27	281	9e-17	iturin	LCL
	SAMN05216188_10788	cyclom1C5_LCL	34	297	1e-23	cyclomarin	LCL
	SAMN05216188_10792	syrin1_C9_LCL	37	299	3e-34	syringomycin	LCL
	SAMN05216188_11752_1	bacil2_C1_start	46	291	4e-74	bacillibactin	start
	SAMN05216188_11752_2	act3_C2_LCL	64	298	1e-101	actinomycin	LCL
	SAMN05216188_12347_1	bleom9_C1_LCL	48	292	2e-46	bleomycin	LCL
	SAMN05216188_12347_2	micro2_C1_DCL	41	300	5e-60	microcystin	DCL
	SAMN05216188_12347_3	micro2_C1_DCL	39	296	1e-57	microcystin	DCL
	SAMN05216188_12927	prist2_C3_LCL	33	142	3e-10	pristinamycin	LCL
	SAMN05216188_12939_1	bleom9_C1_LCL	56	287	3e-79	bleomycin	LCL
	SAMN05216188_12939_2	bleom9_C2_cyc	57	293	5e-80	bleomycin	cyc
	SAMN05216188_12939_3	bleom9_C3_cyc	60	293	4e-72	bleomycin	cyc
	SAMN05216188_12943	bleom8_C1_DCL	56	295	5e-77	bleomycin	DCL
	SAMN05216188_12944_1_	bleom7_C1_LCL	48	287	3e-44	bleomycin	LCL
	SAMN05216188_12944_2_	bleom7_C2_modAA	59	291	9e-52	bleomycin	modAA
	SAMN05216188_12945	bleom6_C1_LCL	52	294	3e-69	bleomycin	LCL
	SAMN05216188_12947	bleom5_C1_LCL	46	283	3e-42	bleomycin	LCL
	SAMN05216188_12948_1	bacil2_C2_LCL	36	150	1e-14	bacillibactin	LCL
	SAMN05216188_12948_2	bleom4_C2_modAA	78	297	2e-135	bleomycin	modAA
	SAMN05216188_13716_1	syrin1_C9_LCL	41	279	2e-29	syringomycin	LCL
	SAMN05216188_13716_2	mycos3_C2_DCL	32	296	4e-37	mycosubtilin	DCL
	SAMN05216188_13716_3	bacit3_C7_DCL	27	298	5e-28	bacitracin	DCL
	SAMN05216188_13720	syrin1_C9_LCL	43	301	3e-43	syringomycin	LCL
	SAMN05216188_13721	syrin1_C7_LCL	40	299	5e-45	syringomycin	LCL
	SAMN05216188_1491	bacil2_C2_LCL	60	206	2e-68	bacillibactin	LCL
L. californiensis DSM 43393	ctg3_460_1	bacil2_C1_start	31	293	2e-35	bacillibactin	start
	ctg3_460_2	micro2_C1_DCL	42	299	5e-64	microcystin	DCL
	ctg3_460_3	micro2_C1_DCL	42	295	7e-62	microcystin	DCL
	ctg3_460_4	micro2_C1_DCL	40	295	3e-62	microcystin	DCL
	ctg3_460_5	micro2_C1_DCL	41	297	9e-66	microcystin	DCL
	ctg3_460_6	micro2_C1_DCL	41	294	2e-58	microcystin	DCL
	ctg3_460_7	micro2_C1_DCL	42	299	1e-58	microcystin	DCL
	ctg3_461_1	micro2_C1_DCL	42	299	5e-65	microcystin	DCL
	ctg3_461_2	micro2_C1_DCL	43	297	5e-64	microcystin	DCL
	ctg3_461_3	micro2_C1_DCL	44	298	2e-58	microcystin	DCL
	ctg5_228	cyclo1_C9_LCL	37	278	1e-47	cyclosporin	LCL
	ctg5_464_1	bacil2_C1_start	35	293	2e-40	bacillibactin	start
	ctg5_464_2	compl1_C1	42	290	1e-44	complestatin	C
	ctg6_489_1	act3_C3_LCL	56	298	4e-81	actinomycin	LCL
	ctg6_489_2	cdaps3_C2_LCL	49	283	7e-65	calcium-dependent antibiotic	LCL
	ctg6_490_1	act3_C2_LCL	60	294	1e-99	actinomycin	LCL
	ctg6_490_2	cyclom1C4_LCL	53	295	7e-73	cyclomarin	LCL
	ctg6_490_3	prist2_C3_LCL	58	294	2e-92	pristinamycin	LCL
	ctg6_490_4	act3_C2_LCL	54	294	3e-78	actinomycin	LCL
	ctg6_491	cyclom1C2_LCL	52	296	3e-61	cyclomarin	LCL
	ctg7_5_1	tioS_C2_LCL	45	293	1e-47	thiocoraline	LCL
	ctg7_5_2	micro2_C1_DCL	41	297	5e-63	microcystin	DCL
	ctg7_5_3	syrin1_C7_LCL	45	299	1e-63	syringomycin	LCL
	ctg7_5_4	micro2_C1_DCL	39	299	9e-55	microcystin	DCL
	ctg7_5_5	syrin1_C6_LCL	46	294	3e-54	syringomycin	LCL
	ctg7_6_1	bleom9_C1_LCL	46	289	2e-44	bleomycin	LCL
	ctg7_6_2	micro2_C1_DCL	41	303	1e-66	microcystin	DCL
	ctg7_6_3	micro2_C1_DCL	40	296	6e-58	microcystin	DCL
	ctg9_52_1	cdaps3_C1_DCL	40	289	5e-50	calcium-dependent antibiotic	DCL
	ctg9_52_2	fengy1_C1_DCL	30	297	9e-34	fengycin	DCL
L. jiangxiensis CGMCC 4.6609	SAMN05421507_102134_1	cdaps3_C1_DCL	40	293	7e-46	calcium-dependent antibiotic	DCL
	SAMN05421507_102134_2	ituri2_C5_DCL	29	293	2e-34	iturin	DCL
	SAMN05421507_102367_1	bacil2_C1_start	33	290	4e-32	bacillibactin	start
	SAMN05421507_102367_2	micro2_C1_DCL	37	299	2e-58	microcystin	DCL
	SAMN05421507_102367_3	micro2_C1_DCL	40	297	9e-61	microcystin	DCL
	SAMN05421507_102367_4	micro2_C1_DCL	40	297	2e-60	microcystin	DCL
	SAMN05421507_102367_5	micro2_C1_DCL	41	295	3e-62	microcystin	DCL
	SAMN05421507_102367_6	micro2_C1_DCL	41	297	7e-62	microcystin	DCL
	SAMN05421507_102368_1	micro2_C1_DCL	40	299	2e-60	microcystin	DCL
	SAMN05421507_1023681	micro2_C1_DCL	43	298	1e-57	microcystin	DCL
	SAMN05421507_103115_1	cyclo1_C2_LCL	42	295	3e-40	cyclosporin	LCL
	SAMN05421507_103115_2	micro2_C1_DCL	41	297	3e-61	microcystin	DCL
	SAMN05421507_103115_3	syrin1_C6_LCL	44	297	2e-62	syringomycin	LCL
	SAMN05421507_103115_4	micro2_C1_DCL	40	299	8e-60	microcystin	DCL
	SAMN05421507_103115_5	cdaps2_C2_LCL	45	295	6e-47	calcium-dependent antibiotic	LCL
	SAMN05421507_103116_1_	bleom9_C1_LCL	47	290	2e-50	bleomycin	LCL
	SAMN05421507_103116_2_	micro2_C1_DCL	41	300	5e-63	microcystin	DCL
	SAMN05421507_103116_3_	micro2_C1_DCL	41	195	6e-42	microcystin	DCL
	SAMN05421507_103490	syrin1_C9_LCL	38	299	2e-46	syringomycin	LCL
	SAMN05421507_10848_1	syrin1_C9_LCL	37	297	8e-48	syringomycin	LCL
	SAMN05421507_10848_2	syrin1_C9_LCL	38	298	7e-40	syringomycin	LCL
	SAMN05421507_10850	syrin1_C9_LCL	41	301	2e-52	syringomycin	LCL
	SAMN05421507_10851	syrin1_C7_LCL	37	295	3e-29	syringomycin	LCL
	SAMN05421507_11531_1	yersi1_C1_cyc	34	294	7e-39	yersiniabactin	cyc
	SAMN05421507_11531_2	yersi1_C2_cyc	40	291	8e-40	yersiniabactin	cyc
	SAMN05421507_11532	pyoch3_C1_cyc	42	294	3e-47	pyochelin	cyc
	SAMN05421507_12368_1	tioR_C1_start	30	305	7e-26	thiocoraline	start
	SAMN05421507_12368_2	compl3_C5_DCL	42	297	5e-44	complestatin	DCL
	SAMN05421507_12368_3	cyclom1C3_LCL	51	295	3e-79	cyclomarin	LCL
	SAMN05421507_12373_1	cyclom1C1_LCL	55	297	6e-77	cyclomarin	LCL
	SAMN05421507_12373_2	act3_C3_LCL	60	296	1e-82	actinomycin	LCL
	SAMN05421507_1491	micro2_C1_DCL	43	298	9e-69	microcystin	DCL
L. terrae NEAU-LZS	cds305981_313256_1	cdaps2_C1_DCL	49	291	6e-54	calcium-dependent antibiotic	DCL
	cds305981_313256_2	act3_C2_LCL	52	297	6e-71	actinomycin	LCL
	cds313240_317563	cdaps3_C1_DCL	47	290	1e-76	calcium-dependent antibiotic	DCL
	cds317555_324791_1	syrin1_C9_LCL	40	297	2e-52	syringomycin	LCL
	cds317555_324791_2	act2_C2_LCL	55	296	6e-74	actinomycin	LCL
	cds324784_328162	pyoch2_C1_cyc	40	291	3e-52	pyochelin	cyc
	cds10728_29880_1	syrin1_C7_LCL	45	297	1e-61	syringomycin	LCL
	cds10728_29880_2	micro2_C1_DCL	36	297	1e-60	microcystin	DCL
	cds10728_29880_3	micro2_C1_DCL	41	299	7e-59	microcystin	DCL
	cds10728_29880_4	micro2_C1_DCL	37	297	1e-56	microcystin	DCL
	cds29876_49568_1	tyroc3_C5_LCL	38	283	1e-49	tyrocidin	LCL
	cds29876_49568_2	micro2_C1_DCL	41	297	1e-66	microcystin	DCL
	cds29876_49568_3	syrin1_C9_LCL	43	301	1e-62	syringomycin	LCL
	cds29876_49568_4	micro2_C1_DCL	42	297	3e-62	microcystin	DCL
	cds29876_49568_5	syrin1_C5_LCL	46	293	3e-51	syringomycin	LCL
	cds390065_408083_1	surfa5_C2_LCL	38	263	3e-50	surfactin	LCL
	cds390065_408083_2	mycos3_C2_DCL	34	293	4e-48	mycosubtilin	DCL
	cds390065_408083_3	syrin1_C6_LCL	47	296	4e-58	syringomycin	LCL
	cds390065_408083_4	micro2_C1_DCL	36	298	4e-45	microcystin	DCL
	cds390065_408083_5	syrin1_C9_LCL	47	302	1e-54	syringomycin	LCL
	cds408113_415607_1	liche1_C3_LCL	40	281	6e-41	lychenicin	LCL
	cds408113_415607_2	micro2_C1_DCL	38	297	2e-56	microcystin	DCL
L. kentuckyensis NRRL B-24416	cds153372_164262	cdaps3_C1_DCL	41	291	8e-46	calcium-dependent antibiotic	DCL
	cds153372_164262_2	mycos2_C3_DCL	29	295	1e-33	mycosubtilin	DCL
	cds38782_40084	Sare2407_1	28	294	4e-24	pksnrps2	C
	cds45069_67779_1	syrin1_C9_LCL	42	297	2e-41	syringomycin	LCL
	cds45069_67779_2	micro1_C1_modAA	33	300	2e-30	microcystin	modAA
	cds45069_67779_3	micro1_C1_modAA	36	293	1e-35	microcystin	modAA
	cds45069_67779_4	micro1_C1_modAA	35	291	7e-30	microcystin	modAA
	cds45069_67779_5	micro1_C1_modAA	36	298	6e-38	microcystin	modAA
	cds45069_67779_6	micro1_C1_modAA	35	293	1e-30	microcystin	modAA
	cds45069_67779_7	micro1_C1_modAA	37	294	1e-45	microcystin	modAA
	cds91716_95277_1	syrin1_C7_LCL	40	296	2e-39	syringomycin	LCL
	cds91716_95277_2	micro1_C1_modAA	37	292	4e-39	microcystin	modAA
	cds91716_95277_3	micro1_C1_modAA	35	293	2e-44	microcystin	modAA
	cds91716_95277_4	micro1_C1_modAA	31	293	3e-36	microcystin	modAA
	cds91716_95277_5	micro1_C1_modAA	31	293	3e-36	microcystin	modAA
	cds91716_95277_6	micro1_C1_modAA	34	291	1e-36	microcystin	modAA
	cds91716_95277_7	micro1_C1_modAA	35	294	2e-41	microcystin	modAA
	cds91716_95277_8	syrin1_C9_LCL	42	301	5e-58	syringomycin	LCL
	cds61694_69911_1	yersi1_C2_cyc	40	284	4e-46	yersiniabactin	cyc
	cds61694_69911_2	bleom9_C2_cyc	34	300	5e-29	bleomycin	cyc
	cds80520_85803_1_	bleom9_C3_cyc	44	292	3e-37	bleomycin	cyc
	cds80520_85803_2_	bleom9_C2_cyc	39	294	1e-32	bleomycin	cyc
	cds2_7160	bleom9_C2_cyc	39	294	1e-32	bleomycin	cyc
	cds34681_36301	syrin1_C9_LCL	39	306	7e-43	syringomycin	LCL
	cds36297_44847_1	tyroc3_C4_LCL	32	269	3e-25	tyrocidin	LCL
	cds36297_44847_2	bacit3_C5_LCL	39	279	8e-49	bacitracin	LCL

## Sheet: KS domain of PKS
Functional classification of KS Domain of PKS of all Lentzea
	Query id	Database match id	percent identity	Align length	e-value	Pathway product	Domain class
L. aerocolonigenes NBRC 13195	ctg35_173	EpoC_Q9L8C8_H	57	427	3e-145	epothilone	hybridKS
	ctg45_229	NysC_Q9L4W3_3mod	65	423	8e-154	nystatin	modular
	ctg46_75	CALO5_12183629_i	64	425	5e-127	calicheamicin	iterative
	ctg52_250	AlnM_ACI88862_KSb	58	359	1e-104	alnumycin	typeII
	ctg52_251	AlnL_ACI88861_KSa	66	364	8e-147	alnumycin	typeII
	ctg54_277	TetE_BAE93730_1mod	71	426	3e-177	tetronomycin	modular
	ctg54_278_1	TylGI_O33954_2mod	73	423	1e-158	tylosin	modular
	ctg54_278_2	AveA1_Q9S0R8_2mod	73	427	6e-170	avermectin	modular
	ctg54_279_1	RapA_Q54297_4mod	67	424	2e-156	rapamycin	modular
	ctg54_279_2	RifA_O54666_2mod	75	422	0	rifamycin	modular
	ctg54_280_1	TetA_BAE93722_KS1	63	423	2e-138	tetronomycin	KS1
	ctg54_280_2	TylGI_O33954_2mod	77	423	1e-176	tylosin	modular
	ctg54_280_3	TetF_BAE93731_1mod	74	427	0	tetronomycin	modular
L. albida DSM 44437	SAMN04488000_1077	CALO5_12183629_i	55	408	7e-110	calicheamicin	iterative
	SAMN04488000_1078	TylGV_O33958_1mod	35	430	9e-30	tylosin	modular
	SAMN04488000_116236	AlnL_ACI88861_KSa	66	364	1e-147	alnumycin	typeII
	SAMN04488000_116237	AlnM_ACI88862_KSb	58	359	1e-104	alnumycin	typeII
	SAMN04488000_11762	EpoC_Q9L8C8_H	47	428	3e-101	epothilone	hybridKS
	SAMN04488000_11763_1	TetF_BAE93731_1mod	74	427	0	tetronomycin	modular
	SAMN04488000_11763_2	TetG_BAE93739_1mod	48	430	3e-95	tetronomycin	modular
	SAMN04488000_11765	NysC_Q9L4W3_6mod	75	422	3e-168	nystatin	modular
	SAMN04488000_11766_1	AveA1_Q9S0R8_2mod	69	427	2e-175	avermectin	modular
	SAMN04488000_11766_2	TetF_BAE93731_2mod	70	424	1e-173	tetronomycin	modular
	SAMN04488000_11766_3	NysC_Q9L4W3_5mod	74	424	0	nystatin	modular
	SAMN04488000_11766_4	TetF_BAE93731_1mod	76	424	0	tetronomycin	modular
	SAMN04488000_11769	TetF_BAE93731_1mod	70	427	2e-174	tetronomycin	modular
	SAMN04488000_11771	TetA_BAE93722_2mod	70	423	4e-177	tetronomycin	modular
	SAMN04488000_11773_1	TylGI_O33954_2mod	74	423	2e-168	tylosin	modular
	SAMN04488000_11773_2	NysC_Q9L4W3_3mod	74	423	0	nystatin	modular
	SAMN04488000_122103	EpoC_Q9L8C8_H	48	425	3e-94	epothilone	hybridKS
	SAMN04488000_12410	EpoD_Q9L8C7_4mod	53	423	8e-111	epothilone	modular
	SAMN04488000_12461	EpoC_Q9L8C8_H	49	432	1e-96	epothilone	hybridKS
	SAMN04488000_124113	NysI_Q9L4X3_1mod	79	415	0	nystatin	modular
	SAMN04488000_12733_1	TetA_BAE93722_KS1	60	424	1e-122	tetronomycin	KS1
	SAMN04488000_12733_2	AveA1_Q9S0R8_2mod	72	424	2e-176	avermectin	modular
	SAMN04488000_12733_3	AveA3_Q9S0R4_3mod	71	428	6e-180	avermectin	modular
	SAMN04488000_12748	FabF_Bacillus_FAS	36	413	3e-51	fatty acid synthesis	FAS
	SAMN04488000_12773	EpoC_Q9L8C8_H	50	428	4e-104	epothilone	hybridKS
	SAMN04488000_12829	NysC_Q9L4W3_5mod	85	343	3e-171	nystatin	modular
	SAMN04488000_12832_1	RapB_Q54296_1mod	71	420	2e-176	rapamycin	modular
	SAMN04488000_12832_2	NysC_Q9L4W3_5mod	81	424	0	nystatin	modular
	SAMN04488000_12834_1	RapC_Q54299_2mod	71	413	1e-171	rapamycin	modular
	SAMN04488000_12834_2	NysJ_Q9L4X2_3mod	69	422	2e-169	nystatin	modular
	SAMN04488000_12834_3	NysK_Q9L4X1_1mod	74	422	2e-179	nystatin	modular
	SAMN04488000_12835	RapA_Q54297_4mod	69	423	2e-160	rapamycin	modular
	SAMN04488000_12836_1	AveA2_Q9S0R7_1mod	66	428	6e-141	avermectin	modular
	SAMN04488000_12836_2	NysC_Q9L4W3_5mod	84	422	0	nystatin	modular
	SAMN04488000_12836_3	RapA_Q54297_4mod	71	421	5e-164	rapamycin	modular
	SAMN04488000_12845	NysK_Q9L4X1_1mod	75	424	3e-179	nystatin	modular
	SAMN04488000_12847_1	NysJ_Q9L4X2_1mod	73	423	8e-179	nystatin	modular
	SAMN04488000_12847_2	NysJ_Q9L4X2_2mod	73	420	1e-168	nystatin	modular
	SAMN04488000_12848_1	NysI_Q9L4X3_3mod	81	423	0	nystatin	modular
	SAMN04488000_12848_2	NysI_Q9L4X3_4mod	78	426	0	nystatin	modular
	SAMN04488000_12848_3	NysI_Q9L4X3_5mod	77	420	0	nystatin	modular
	SAMN04488000_12848_4	NysI_Q9L4X3_6mod	77	416	0	nystatin	modular
L. albidocapilata subsp. albidocapillata DSM 43393	ctg1_220	EspE_AAP92148_ene10	64	453	8e-130	esperamicin	enediyne
	ctg9_218	AlnM_ACI88862_KSb	58	359	9e-110	alnumycin	typeII
	ctg9_219	AlnL_ACI88861_KSa	66	364	1e-146	alnumycin	typeII
L. albidocapillata subsp. violacea IMSNU 50388	SAMN04488074_102107	EspE_AAP92148_ene10	64	453	1e-127	esperamicin	enediyne
	SAMN04488074_102170	EpoF_Q9L8C5_1mod	51	426	8e-110	epothilone	modular
	SAMN04488074_105274	AlnL_ACI88861_KSa	66	364	1e-146	alnumycin	typeII
	SAMN04488074_105275	AlnM_ACI88862_KSb	58	359	9e-110	alnumycin	typeII
	SAMN04488074_112172	SaqB_ACP19354_KSb	58	265	2e-72	saquayamycin	typeII
	SAMN04488074_112173	AlnL_ACI88861_KSa	68	364	5e-135	alnumycin	typeII
L. atacamensis DSM 45479	C8D87_104547	EpoC_Q9L8C8_H	51	428	9e-117	epothilone	hybridKS
	C8D87_107219	AlnL_ACI88861_KSa	66	364	4e-147	alnumycin	typeII
	C8D87_107220	AlnM_ACI88862_KSb	58	359	1e-104	alnumycin	typeII
	C8D87_11139	CALEAM_AAM94794_ene10	61	456	2e-139	calicheamicin	enediyne
	C8D87_11510_1	EpoC_Q9L8C8_H	55	439	4e-117	epothilone	hybridKS
	C8D87_11510_2	EpoD_Q9L8C7_4mod	55	423	9e-119	epothilone	modular
L. cavernae CGMCC 4.7367	GCM10017774_29530	EpoC_Q9L8C8_H	47	428	2e-106	epothilone	hybridKS
	GCM10017774_29540_1	TetF_BAE93731_1mod	72	426	2e-172	tetronomycin	modular
	GCM10017774_29540_2	TetG_BAE93739_1mod	48	430	4e-95	tetronomycin	modular
	GCM10017774_29550	NysC_Q9L4W3_6mod	75	422	4e-175	nystatin	modular
	GCM10017774_29560_1	AveA1_Q9S0R8_2mod	69	427	5e-173	avermectin	modular
	GCM10017774_29560_2	AveA3_Q9S0R4_1mod	72	425	2e-173	avermectin	modular
	GCM10017774_29560_3	NysC_Q9L4W3_5mod	75	426	0	nystatin	modular
	GCM10017774_29560_4	TetF_BAE93731_1mod	75	424	0	tetronomycin	modular
	GCM10017774_29570_	TetF_BAE93731_1mod	70	427	2e-169	tetronomycin	modular
	GCM10017774_29580_	TylGI_O33954_2mod	71	423	9e-175	tylosin	modular
	GCM10017774_29590__1	TetB_BAE93725_1mod	75	223	9e-88	tetronomycin	modular
	GCM10017774_29590__1	NysC_Q9L4W3_3mod	76	423	0	nystatin	modular
	GCM10017774_31440	Maduro_AAQ17110_ene9	80	457	0	maduropeptin	enediyne
	GCM10017774_41430	EpoF_Q9L8C5_1mod	50	427	1e-113	epothilone	modular
	GCM10017774_64660	AlnL_ACI88861_KSa	66	364	1e-146	alnumycin	typeII
	GCM10017774_64670	AlnM_ACI88862_KSb	57	400	8e-118	alnumycin	typeII
L. deserti DSM 45480	C8D88_102874	CALEAM_AAM94794_ene10	61	456	2e-138	calicheamicin	enediyne
	C8D88_107193	EpoC_Q9L8C8_H	51	428	3e-117	epothilone	hybridKS
	C8D88_113245	AlnM_ACI88862_KSb	58	359	1e-104	alnumycin	typeII
	C8D88_113246	AlnL_ACI88861_KSa	66	364	4e-147	alnumycin	typeII
	C8D88_12333	EpoC_Q9L8C8_H	53	429	4e-112	epothilone	hybridKS
	C8D88_1285	HSAF_ABL86391_i	53	425	8e-115	HSAF (heat stable antifungal factor)	iterative
	C8D88_12817	PfaA_Shewanella_PUFA	29	468	1e-48	polyunsaturated fatty acid	PUFA
L. flaviverrucosa As40578	ctg1_312	EspE_AAP92148_ene10	64	453	4e-129	esperamicin	enediyne
	ctg1_1021	EpoC_Q9L8C8_H	53	430	5e-121	epothilone	hybridKS
	ctg3_42_1	TylGI_O33954_2mod	72	425	2e-162	tylosin	modular
	ctg3_42_2	NysC_Q9L4W3_3mod	76	423	0	nystatin	modular
	ctg3_43	AveA3_Q9S0R4_3mod	69	428	3e-175	avermectin	modular
	ctg3_44	TetF_BAE93731_1mod	69	427	7e-167	tetronomycin	modular
	ctg3_45_1	AveA1_Q9S0R8_2mod	69	427	1e-174	avermectin	modular
	ctg3_45_2	TetF_BAE93731_2mod	70	424	3e-173	tetronomycin	modular
	ctg3_45_3	NysC_Q9L4W3_5mod	74	426	0	nystatin	modular
	ctg3_45_4	TetF_BAE93731_1mod	76	424	0	tetronomycin	modular
	ctg3_46	NysC_Q9L4W3_6mod	75	422	1e-175	nystatin	modular
	ctg3_47_1	TetF_BAE93731_1mod	72	427	2e-172	tetronomycin	modular
	ctg3_47_2	EpoD_Q9L8C7_4mod	48	434	5e-99	epothilone	modular
	ctg3_48	EpoC_Q9L8C8_H	48	428	9e-107	epothilone	hybridKS
	ctg3_102	CALO5_12183629_i	55	408	5e-108	calicheamicin	iterative
	ctg11_249	EpoC_Q9L8C8_H	50	431	3e-110	epothilone	hybridKS
	ctg15_251	AlnL_ACI88861_KSa	66	364	1e-146	alnumycin	typeII
	ctg15_252	AlnM_ACI88862_KSb	58	359	9e-110	alnumycin	typeII
L. fradiae CGMCC 4.3506	SAMN05216553_101588	Strep_ZP_06279092_i	47	425	1e-99	unknown	iterative
	SAMN05216553_101740	EpoA_Q9L8C9_mod	50	425	3e-100	epothilone	modular
	SAMN05216553_101788	AknC_AAF70107_KSb	49	305	3e-46	aclacinomycin	typeII
	SAMN05216553_101789	AlnL_ACI88861_KSa	61	366	3e-127	alnumycin	typeII
	SAMN05216553_108363	EspE_AAP92148_ene10	65	453	3e-128	esperamicin	enediyne
	SAMN05216553_108408	FabF_Bacillus_FAS	40	361	1e-60	fatty acid synthesis	FAS
	SAMN05216553_11220_1	TetE_BAE93730_1mod	45	421	3e-98	tetronomycin	modular
	SAMN05216553_11220_2	LnmJ_AF484556_1T	56	427	5e-119	leinamycin	trans
	SAMN05216553_11222	EpoD_Q9L8C7_2mod	49	432	4e-93	epothilone	modular
	SAMN05216553_11922	EpoC_Q9L8C8_H	58	427	4e-120	epothilone	hybridKS
	SAMN05216553_11999	CALO5_12183629_i	64	425	8e-124	calicheamicin	iterative
	SAMN05216553_12326_1	TetA_BAE93722_KS1	62	424	1e-116	tetronomycin	KS1
	SAMN05216553_12326_2	AveA1_Q9S0R8_2mod	71	424	1e-171	avermectin	modular
	SAMN05216553_12326_3	AveA3_Q9S0R4_3mod	70	425	1e-167	avermectin	modular
	SAMN05216553_12332	FabF_Bacillus_FAS	45	347	5e-86	fatty acid synthesis	FAS
	SAMN05216553_12337	FabF_Bacillus_FAS	43	344	8e-71	fatty acid synthesis	FAS
	SAMN05216553_12567	AlnL_ACI88861_KSa	66	364	3e-147	alnumycin	typeII
	SAMN05216553_12568	AlnM_ACI88862_KSb	58	359	1e-110	alnumycin	typeII
L. guizhouensis DHS C013	BBK82_RS00130	EpoD_Q9L8C7_4mod	47	422	2e-95	epothilone	modular
	BBK82_RS02450	AlnM_ACI88862_KSb	58	359	3e-104	alnumycin	typeII
	BBK82_RS02455	AlnL_ACI88861_KSa	66	364	2e-146	alnumycin	typeII
	BBK82_RS07355	AlnL_ACI88861_KSa	60	366	4e-124	alnumycin	typeII
	BBK82_RS07360	AknC_AAF70107_KSb	53	167	6e-37	aclacinomycin	typeII
	BBK82_RS30355	AlnL_ACI88861_KSa	60	366	8e-122	alnumycin	typeII
	BBK82_RS30555	FabF_Bacillus_FAS	32	212	5e-22	fatty acid synthesis	FAS
	BBK82_RS30575	FabF_Bacillus_FAS	37	284	6e-42	fatty acid synthesis	FAS
	BBK82_RS31670	NysK_Q9L4X1_1mod	76	423	0	nystatin	modular
	BBK82_RS52905	NysJ_Q9L4X2_1mod	66	424	1e-162	nystatin	modular
	BBK82_RS52925	NysJ_Q9L4X2_3mod	69	419	2e-163	nystatin	modular
	BBK82_RS52935	NysJ_Q9L4X2_1mod	73	424	0	nystatin	modular
	BBK82_RS31710	ArsA_Azotobacter_PUFA	52	450	7e-105	alkylresorcinol	PUFA
	BBK82_RS31715	PfaA_Shewanella_PUFA	40	466	1e-84	polyunsaturated fatty acid	PUFA
	BBK82_RS34520	NysJ_Q9L4X2_1mod	46	219	3e-42	nystatin	modular
	BBK82_RS34525	EpoF_Q9L8C5_1mod	51	154	2e-37	epothilone	modular
	BBK82_RS44700_1	TylGI_O33954_KS1	60	414	2e-124	tylosin	KS1
	BBK82_RS44700_2	TetF_BAE93731_1mod	70	427	2e-169	tetronomycin	modular
	BBK82_RS53390	TetF_BAE93731_1mod	72	214	1e-90	tetronomycin	modular
	BBK82_RS53400	NysC_Q9L4W3_3mod	71	391	9e-158	nystatin	modular
	BBK82_RS53420	AveA2_Q9S0R7_2mod	64	244	4e-93	avermectin	modular
	BBK82_RS47025	NysC_Q9L4W3_5mod	79	421	0	nystatin	modular
	BBK82_RS53540	NysC_Q9L4W3_5mod	76	270	8e-111	nystatin	modular
	BBK82_RS53550	NysC_Q9L4W3_3mod	79	421	9e-174	nystatin	modular
	BBK82_RS53555	NysC_Q9L4W3_2mod	76	421	2e-173	nystatin	modular
	BBK82_RS53560	NysC_Q9L4W3_1mod	71	421	3e-168	nystatin	modular
	BBK82_RS53590	NysI_Q9L4X3_5mod	70	420	4e-178	nystatin	modular
	BBK82_RS53595	NysC_Q9L4W3_3mod	78	345	2e-156	nystatin	modular
	BBK82_RS53600	NysC_Q9L4W3_3mod	80	421	0	nystatin	modular
	BBK82_RS53615	NysC_Q9L4W3_3mod	80	421	0	nystatin	modular
	BBK82_RS53625	RifE_O54593_1mod	50	430	2e-100	rifamycin	modular
	BBK82_RS47065	AveA3_Q9S0R4_3mod	75	291	8e-126	avermectin	modular
	BBK82_RS47140_UPPER	RapC_Q54299_2mod	78	252	1e-108	rapamycin	modular
L. jiangxiensis CGMCC 4.6609	SAMN05421507_10372	Maduro_AAQ17110_ene9	81	457	0	maduropeptin	enediyne
	SAMN05421507_103134	EpoC_Q9L8C8_H	47	427	5e-103	epothilone	hybridKS
	SAMN05421507_103135_1	TetF_BAE93731_1mod	71	427	2e-180	tetronomycin	modular
	SAMN05421507_103135_2	TylGII_O33955_1mod	49	433	4e-97	tylosin	modular
	SAMN05421507_103136	NysC_Q9L4W3_6mod	75	422	2e-175	nystatin	modular
	SAMN05421507_103138_1	AveA1_Q9S0R8_2mod	68	427	3e-175	avermectin	modular
	SAMN05421507_103138_2	AveA3_Q9S0R4_1mod	71	425	2e-173	avermectin	modular
	SAMN05421507_103138_3	NysC_Q9L4W3_5mod	75	426	0	nystatin	modular
	SAMN05421507_103138_4	TetF_BAE93731_1mod	76	424	0	tetronomycin	modular
	SAMN05421507_103142	AveA3_Q9S0R4_1mod	70	427	3e-175	avermectin	modular
	SAMN05421507_103144	AveA3_Q9S0R4_2mod	68	428	8e-176	avermectin	modular
	SAMN05421507_103146_1	TylGI_O33954_2mod	72	423	6e-161	tylosin	modular
	SAMN05421507_103146_2	NysC_Q9L4W3_5mod	75	425	0	nystatin	modular
	SAMN05421507_103478	PfaA_Shewanella_PUFA	38	463	3e-78	polyunsaturated fatty acid	PUFA
	SAMN05421507_103479	ArsA_Azotobacter_PUFA	53	450	4e-105	alkylresorcinol	PUFA
	SAMN05421507_103491	EpoD_Q9L8C7_4mod	53	424	1e-108	epothilone	modular
	SAMN05421507_103508	CALO5_12183629_i	54	424	3e-110	calicheamicin	iterative
	SAMN05421507_103509	LnmJ_AF484556_2T	34	389	5e-31	leinamycin	trans
	SAMN05421507_103513_1	TetA_BAE93722_KS1	60	422	4e-117	tetronomycin	KS1
	SAMN05421507_103513_2	AveA1_Q9S0R8_2mod	70	424	3e-165	avermectin	modular
	SAMN05421507_103513_2	AveA3_Q9S0R4_3mod	71	428	3e-178	avermectin	modular
	SAMN05421507_107241	FabF_Bacillus_FAS	43	343	6e-64	fatty acid synthesis	FAS
	SAMN05421507_107248	VirA_BAF50727_1T	49	426	1e-102	virginiamycin	trans
	SAMN05421507_107250	FabF_Bacillus_FAS	31	284	7e-21	fatty acid synthesis	FAS
	SAMN05421507_107260	FabF_Bacillus_FAS	44	352	2e-69	fatty acid synthesis	FAS
	SAMN05421507_10849	EpoC_Q9L8C8_H	51	428	7e-104	epothilone	hybridKS
	SAMN05421507_111208	AlnL_ACI88861_KSa	66	364	2e-147	alnumycin	typeII
	SAMN05421507_111209	AlnM_ACI88862_KSb	58	359	1e-110	alnumycin	typeII
	SAMN05421507_1151_1	TylGI_O33954_KS1	56	420	6e-107	tylosin	KS1
	SAMN05421507_1151_2	TetF_BAE93731_1mod	68	426	5e-163	tetronomycin	modular
	SAMN05421507_1152	TetD_BAE93729_2mod	66	429	5e-156	tetronomycin	modular
	SAMN05421507_1153	TetF_BAE93731_1mod	65	427	8e-164	tetronomycin	modular
	SAMN05421507_11579	Strep_ZP_06279092_i	48	425	5e-104	unknown	iterative
	SAMN05421507_115106	AknC_AAF70107_KSb	49	306	2e-46	aclacinomycin	typeII
	SAMN05421507_115107	AlnL_ACI88861_KSa	61	366	9e-121	alnumycin	typeII
	SAMN05421507_12616	EpoD_Q9L8C7_4mod	49	422	5e-102	epothilone	modular
	SAMN05421507_12637	FabF_Bacillus_FAS	36	412	1e-51	fatty acid synthesis	FAS
	SAMN05421507_13216	AveA1_Q9S0R8_2mod	65	426	1e-144	avermectin	modular
	SAMN05421507_13217_1	AveA3_Q9S0R4_1mod	77	428	0	avermectin	modular
	AMN05421507_13217_2	AveA1_Q9S0R8_2mod	74	427	0	avermectin	modular
	SAMN05421507_13220	AveA3_Q9S0R4_1mod	70	426	1e-161	avermectin	modular
	SAMN05421507_13221	RapB_Q54296_1mod	59	424	6e-134	rapamycin	modular
	SAMN05421507_1362	FabF_Bacillus_FAS	39	305	2e-48	fatty acid synthesis	FAS
	SAMN05421507_1367	HSAF_ABL86391_i	49	387	4e-97	HSAF (heat stable antifungal factor)	iterative
	SAMN05421507_1379	EpoD_Q9L8C7_4mod	48	428	1e-100	epothilone	modular
L. kentuckyensis NRRL B-24416	cds2_17060_1	AveA1_Q9S0R8_2mod	73	427	4e-161	avermectin	modular
	cds2_17060_2	RapC_Q54299_2mod	71	416	7e-164	rapamycin	modular
	cds2_17060_3	NysC_Q9L4W3_5mod	77	423	0	nystatin	modular
	cds17090_21722	AveA1_Q9S0R8_2mod	71	428	5e-170	avermectin	modular
	cds21718_33121_1	RapB_Q54296_1mod	71	418	1e-173	rapamycin	modular
	cds21718_33121_2	NysC_Q9L4W3_2mod	74	424	4e-167	nystatin	modular
	cds21718_33121_3	NysJ_Q9L4X2_2mod	72	421	1e-176	nystatin	modular
	cds21718_33121__1	RapA_Q54297_4mod	72	420	6e-178	rapamycin	modular
	cds21718_33121__2	NysC_Q9L4W3_5mod	81	423	0	nystatin	modular
	cds21718_33121__3	NysC_Q9L4W3_5mod	83	423	0	nystatin	modular
	cds61694_69911	EpoC_Q9L8C8_H	53	430	9e-110	epothilone	hybridKS
	cds2_7160	AveA1_Q9S0R8_2mod	70	425	2e-144	avermectin	modular
	cds25279_57652_1	NysI_Q9L4X3_1mod	79	415	0	nystatin	modular
	cds25279_57652_2	NysC_Q9L4W3_5mod	82	422	0	nystatin	modular
	cds25279_57652_3	NysC_Q9L4W3_5mod	84	422	0	nystatin	modular
	cds25279_57652_4	NysI_Q9L4X3_3mod	80	420	0	nystatin	modular
	cds25279_57652_5	NysI_Q9L4X3_4mod	78	426	0	nystatin	modular
	cds25279_57652_6	NysI_Q9L4X3_5mod	75	420	0	nystatin	modular
	cds25279_57652_7	NysI_Q9L4X3_6mod	77	416	0	nystatin	modular
	cds57654_66954_1	NysJ_Q9L4X2_1mod	74	423	0	nystatin	modular
	cds57654_66954_2	NysJ_Q9L4X2_2mod	74	420	9e-163	nystatin	modular
	cds26639_33443_1	PfaC_Shewanella_PUFA	44	455	1e-97	polyunsaturated fatty acid	PUFA
	cds26639_33443_2	Neocarc_AAM78012_ene9	25	138	1e-08	neocarzinostatin	enediyne
	cds59335_60556	AknB_AF257324_KSa	34	215	5e-23	aclacinomycin	typeII
	cds1_11221_1	AveA3_Q9S0R4_3mod	70	425	1e-167	avermectin	modular
	cds1_11221_2	AveA3_Q9S0R4_3mod	77	425	2e-180	avermectin	modular
	cds1_11221_3	TetF_BAE93731_1mod	72	425	3e-165	tetronomycin	modular
	cds13306_18874	CALEAM_AAM94794_ene10	65	457	3e-158	calicheamicin	enediyne
	cds14937_27861_1	TetA_BAE93722_KS1	59	418	1e-111	tetronomycin	KS1
	cds14937_27861_2	TylGI_O33954_2mod	71	425	1e-163	tylosin	modular
	cds14937_27861_3	NysC_Q9L4W3_6mod	73	425	5e-175	nystatin	modular
	cds27877_31537	TetE_BAE93730_3mod	76	427	0	tetronomycin	modular
	cds8086_11752	PfaA_Shewanella_PUFA	40	466	1e-80	polyunsaturated fatty acid	PUFA
	cds11739_18255	ArsA_Azotobacter_PUFA	52	450	2e-106	alkylresorcinol	PUFA
	cds33269_41402_1	TetA_BAE93722_KS1	62	419	1e-121	tetronomycin	KS1
	cds33269_41402_1	TetE_BAE93730_3mod	67	427	7e-159	tetronomycin	modular
	cds48212_54515	AveA3_Q9S0R4_2mod	68	428	1e-156	avermectin	modular
	cds54543_62868_1	AveA3_Q9S0R4_3mod	74	426	0	avermectin	modular
	cds54543_62868_2	TetF_BAE93731_1mod	71	427	2e-163	tetronomycin	modular
	cds62872_73153_1	TetF_BAE93731_1mod	70	427	1e-178	tetronomycin	modular
	cds62872_73153_2	AveA3_Q9S0R4_3mod	68	426	2e-155	avermectin	modular
	cds44601_51024	EpoD_Q9L8C7_4mod	51	425	5e-111	epothilone	modular
	cds44038_45307	AlnL_ACI88861_KSa	66	364	3e-146	alnumycin	typeII
	cds45303_46518	AlnM_ACI88862_KSb	58	359	8e-104	alnumycin	typeII
	cds50313_57705_1	TetA_BAE93722_KS1	61	415	1e-122	tetronomycin	KS1
	cds50313_57705_2	TetA_BAE93722_2mod	70	423	2e-170	tetronomycin	modular
	cds1817_15899_1	TetF_BAE93731_1mod	73	424	9e-177	tetronomycin	modular
	cds1817_15899_2	TetE_BAE93730_3mod	71	424	3e-161	tetronomycin	modular
	cds1817_15899_3	TetF_BAE93731_1mod	73	427	2e-178	tetronomycin	modular
	cds15895_20542	TetF_BAE93731_1mod	74	424	2e-163	tetronomycin	modular
	cds20555_31703_1	AveA3_Q9S0R4_2mod	71	428	3e-167	avermectin	modular
	cds20555_31703_2	TetE_BAE93730_3mod	74	427	0	tetronomycin	modular
	cds31699_34666_1	TetF_BAE93731_1mod	71	428	8e-167	tetronomycin	modular
L. nigeriaca DSM 45680	JOD27_000126	AlnL_ACI88861_KSa	66	364	2e-137	alnumycin	typeII
	JOD27_000127	AknC_AAF70107_KSb	50	275	8e-64	aclacinomycin	typeII
	JOD27_000143	CALO5_12183629_i	61	424	2e-145	calicheamicin	iterative
	JOD27_000179_1	TetA_BAE93722_KS1	58	419	7e-121	tetronomycin	KS1
	OD27_000179_2	AveA3_Q9S0R4_2mod	67	428	3e-152	avermectin	modular
	OD27_000179_3	TetF_BAE93731_1mod	75	424	1e-168	tetronomycin	modular
	JOD27_000180	AveA3_Q9S0R4_2mod	72	428	3e-168	avermectin	modular
	JOD27_000181_1	AveA3_Q9S0R4_3mod	70	428	2e-173	avermectin	modular
	JOD27_000181_2	AveA3_Q9S0R4_2mod	73	426	7e-170	avermectin	modular
	JOD27_000182_1	AveA2_Q9S0R7_1mod	70	428	2e-166	avermectin	modular
	JOD27_000182_2	AveA3_Q9S0R4_2mod	76	428	0	avermectin	modular
	JOD27_000183_1_	AveA3_Q9S0R4_3mod	72	428	2e-177	avermectin	modular
	JOD27_000183_2_	AveA3_Q9S0R4_2mod	78	428	0	avermectin	modular
	JOD27_000183_3_	AveA3_Q9S0R4_3mod	77	425	0	avermectin	modular
	JOD27_000184_1	TetF_BAE93731_1mod	75	425	0	tetronomycin	modular
	JOD27_000184_2	AveA3_Q9S0R4_1mod	75	424	6e-172	avermectin	modular
	JOD27_000184_3	AveA3_Q9S0R4_2mod	72	428	2e-176	avermectin	modular
	JOD27_000185	AveA3_Q9S0R4_1mod	72	427	5e-170	avermectin	modular
	JOD27_000186_1	AveA3_Q9S0R4_3mod	73	428	0	avermectin	modular
	JOD27_000186_2	NysC_Q9L4W3_6mod	72	425	0	nystatin	modular
	JOD27_000187_1	AveA3_Q9S0R4_3mod	73	430	6e-167	avermectin	modular
	JOD27_000187_2	AveA2_Q9S0R7_2mod	73	425	1e-174	avermectin	modular
	JOD27_000406_1	NysI_Q9L4X3_1mod	74	415	0	nystatin	modular
	JOD27_000406_2	NysC_Q9L4W3_5mod	80	422	0	nystatin	modular
	JOD27_000406_3	NysC_Q9L4W3_5mod	80	422	0	nystatin	modular
	JOD27_000406_4	NysI_Q9L4X3_4mod	79	425	0	nystatin	modular
	JOD27_000406_5	NysI_Q9L4X3_5mod	77	420	4e-176	nystatin	modular
	JOD27_000406_6	NysI_Q9L4X3_6mod	78	415	0	nystatin	modular
	JOD27_000407_1	NysJ_Q9L4X2_1mod	76	421	0	nystatin	modular
	JOD27_000407_2	NysJ_Q9L4X2_3mod	76	421	0	nystatin	modular
	JOD27_000407_3	NysK_Q9L4X1_1mod	76	423	1e-175	nystatin	modular
	JOD27_000407_4	NysC_Q9L4W3_1mod	71	421	3e-168	nystatin	modular
	JOD27_000408	NysK_Q9L4X1_1mod	75	424	3e-164	nystatin	modular
	JOD27_000421	AveA3_Q9S0R4_3mod	74	428	0	avermectin	modular
	JOD27_000422_1	AveA1_Q9S0R8_2mod	70	424	7e-167	avermectin	modular
	JOD27_000422_2	NysC_Q9L4W3_6mod	80	421	0	nystatin	modular
	JOD27_000422_3	NysC_Q9L4W3_3mod	77	421	0	nystatin	modular
	JOD27_000422_4	NysC_Q9L4W3_3mod	77	421	0	nystatin	modular
	JOD27_000422_5	NysJ_Q9L4X2_1mod	71	424	2e-171	nystatin	modular
	JOD27_000422_6	NysJ_Q9L4X2_3mod	71	424	3e-176	nystatin	modular
	JOD27_000423_1	NysC_Q9L4W3_1mod	69	421	2e-165	nystatin	modular
	JOD27_000423_2	NysC_Q9L4W3_2mod	77	421	1e-168	nystatin	modular
	JOD27_000423_3	NysC_Q9L4W3_3mod	80	421	0	nystatin	modular
	JOD27_000423_4	NysC_Q9L4W3_5mod	77	421	0	nystatin	modular
	JOD27_000423_5	NysC_Q9L4W3_6mod	81	421	0	nystatin	modular
	JOD27_000423_6	NysC_Q9L4W3_5mod	78	421	0	nystatin	modular
	JOD27_002398	SaqB_ACP19354_KSb	42	313	3e-45	saquayamycin	typeII
	JOD27_002399	AlnL_ACI88861_KSa	61	290	1e-90	alnumycin	typeII
	JOD27_005989	SaqB_ACP19354_KSb	60	334	2e-100	saquayamycin	typeII
	JOD27_005990	AlnL_ACI88861_KSa	67	364	3e-151	alnumycin	typeII
L. pudingi CGMCC 4.7319	GCM10011609_17380	EpoF_Q9L8C5_1mod	50	426	3e-110	epothilone	modular
	GCM10011609_70540	AlnM_ACI88862_KSb	58	359	1e-110	alnumycin	typeII
	GCM10011609_70550	AlnL_ACI88861_KSa	66	364	1e-146	alnumycin	typeII
	GCM10011609_10790	AlnL_ACI88861_KSa	31	213	8e-22	alnumycin	typeII
L. terrae NEAU-LZS	cds11676_16827	NysK_Q9L4X1_1mod	75	424	4e-169	nystatin	modular
	cds16857_36942_1	NysJ_Q9L4X2_1mod	76	421	0	nystatin	modular
	cds16857_36942_2	NysJ_Q9L4X2_3mod	75	421	1e-180	nystatin	modular
	cds16857_36942_3	NysJ_Q9L4X2_3mod	75	421	3e-176	nystatin	modular
	cds16857_36942_4	NysK_Q9L4X1_1mod	72	424	2e-169	nystatin	modular
	cds16857_36942_5	NysI_Q9L4X3_1mod	73	415	0	nystatin	modular
	cds37090_63808_1	NysI_Q9L4X3_1mod	73	415	0	nystatin	modular
	cds37090_63808_2	NysC_Q9L4W3_5mod	79	422	0	nystatin	modular
	cds37090_63808_3	NysI_Q9L4X3_3mod	73	422	8e-176	nystatin	modular
	cds37090_63808_4	NysI_Q9L4X3_4mod	78	425	0	nystatin	modular
	cds37090_63808_5	NysI_Q9L4X3_5mod	76	421	2e-176	nystatin	modular
	cds37090_63808_6	NysI_Q9L4X3_6mod	76	417	0	nystatin	modular
	cds246233_247496	AlnL_ACI88861_KSa	68	318	1e-122	alnumycin	typeII
	cds247492_248707	AlnM_ACI88862_KSb	55	403	8e-96	alnumycin	typeII
	cds323043_330396	NysC_Q9L4W3_3mod	65	423	1e-153	nystatin	modular
	cds359674_360820	FabF_Bacillus_FAS	39	213	6e-41	fatty acid synthesis	FAS
	cds32974_62782_1	NysC_Q9L4W3_1mod	70	421	2e-166	nystatin	modular
	cds32974_62782_2	NysC_Q9L4W3_2mod	76	421	0	nystatin	modular
	cds32974_62782_3	NysC_Q9L4W3_3mod	80	421	0	nystatin	modular
	cds32974_62782_4	NysC_Q9L4W3_5mod	77	423	0	nystatin	modular
	cds32974_62782_5	NysC_Q9L4W3_5mod	77	423	0	nystatin	modular
	cds32974_62782_6	NysC_Q9L4W3_6mod	79	421	0	nystatin	modular
	cds62806_90430_1	NysJ_Q9L4X2_2mod	69	419	3e-166	nystatin	modular
	cds62806_90430_2	NysC_Q9L4W3_6mod	80	421	0	nystatin	modular
	cds62806_90430_3	NysC_Q9L4W3_3mod	79	421	0	nystatin	modular
	cds62806_90430_4	NysC_Q9L4W3_3mod	78	421	0	nystatin	modular
	cds62806_90430_5	NysI_Q9L4X3_5mod	70	420	4e-176	nystatin	modular
	cds62806_90430_6	NysJ_Q9L4X2_3mod	71	424	1e-174	nystatin	modular
	cds90466_98263	NysC_Q9L4W3_3mod	74	424	0	nystatin	modular
	cds2835_6831	TetF_BAE93731_1mod	75	426	2e-171	tetronomycin	modular
	cds6823_21781_1	AveA3_Q9S0R4_3mod	77	428	0	avermectin	modular
	cds6823_21781_2	AveA3_Q9S0R4_3mod	77	428	0	avermectin	modular
	cds6823_21781_3	TetF_BAE93731_1mod	73	426	1e-159	tetronomycin	modular
	cds252955_254170	AlnM_ACI88862_KSb	58	359	1e-103	alnumycin	typeII
	cds254166_255435	AlnL_ACI88861_KSa	66	364	1e-146	alnumycin	typeII
L. waywayandensis DSM 44232	SAMN04488564_101137	EspE_AAP92148_ene10	64	453	7e-134	esperamicin	enediyne
	SAMN04488564_101724_1	NysC_Q9L4W3_1mod	69	421	2e-155	nystatin	modular
	SAMN04488564_101724_2	NysC_Q9L4W3_2mod	76	421	2e-174	nystatin	modular
	SAMN04488564_101724_3	NysC_Q9L4W3_3mod	79	421	0	nystatin	modular
	SAMN04488564_101724_4	NysC_Q9L4W3_5mod	77	421	0	nystatin	modular
	SAMN04488564_101724_5	NysC_Q9L4W3_6mod	81	421	0	nystatin	modular
	SAMN04488564_101724_6	NysC_Q9L4W3_5mod	78	421	0	nystatin	modular
	SAMN04488564_101726_1	NysC_Q9L4W3_1mod	68	418	7e-165	nystatin	modular
	SAMN04488564_101726_2	NysC_Q9L4W3_6mod	79	421	0	nystatin	modular
	SAMN04488564_101726_3	NysC_Q9L4W3_3mod	79	421	0	nystatin	modular
	SAMN04488564_101726_4	NysC_Q9L4W3_3mod	78	423	0	nystatin	modular
	SAMN04488564_101726_5	NysI_Q9L4X3_5mod	71	420	5e-178	nystatin	modular
	SAMN04488564_101726_6	NysJ_Q9L4X2_3mod	71	424	7e-174	nystatin	modular
	SAMN04488564_101727	AveA3_Q9S0R4_3mod	73	431	0	avermectin	modular
	SAMN04488564_101741	NysK_Q9L4X1_1mod	74	424	6e-169	nystatin	modular
	SAMN04488564_101742_1	NysJ_Q9L4X2_1mod	75	421	9e-180	nystatin	modular
	SAMN04488564_101742_2	NysJ_Q9L4X2_3mod	75	421	1e-180	nystatin	modular
	SAMN04488564_101742_3	NysK_Q9L4X1_1mod	75	421	3e-173	nystatin	modular
	SAMN04488564_101742_4	NysK_Q9L4X1_1mod	71	424	7e-167	nystatin	modular
	SAMN04488564_101744_1	NysI_Q9L4X3_1mod	72	415	0	nystatin	modular
	SAMN04488564_101744_2	NysC_Q9L4W3_5mod	80	422	0	nystatin	modular
	SAMN04488564_101744_3	NysI_Q9L4X3_3mod	73	420	1e-174	nystatin	modular
	SAMN04488564_101744_4	NysI_Q9L4X3_4mod	78	425	0	nystatin	modular
	SAMN04488564_101744_5	NysI_Q9L4X3_5mod	75	418	1e-174	nystatin	modular
	SAMN04488564_101744_6	NysI_Q9L4X3_6mod	77	415	2e-179	nystatin	modular
	SAMN04488564_101862	EpoC_Q9L8C8_H	50	428	7e-106	epothilone	hybridKS
	SAMN04488564_101959_1	AveA3_Q9S0R4_3mod	74	425	1e-167	avermectin	modular
	SAMN04488564_101959_2	AveA2_Q9S0R7_2mod	73	423	3e-173	avermectin	modular
	SAMN04488564_101962_1	AveA3_Q9S0R4_3mod	73	428	8e-171	avermectin	modular
	SAMN04488564_101962_2	AveA3_Q9S0R4_2mod	74	426	0	avermectin	modular
	SAMN04488564_101964	AveA3_Q9S0R4_1mod	72	427	2e-168	avermectin	modular
	SAMN04488564_101965_1	TetF_BAE93731_1mod	74	425	4e-180	tetronomycin	modular
	SAMN04488564_101965_2	AveA3_Q9S0R4_3mod	74	428	2e-173	avermectin	modular
	SAMN04488564_101965_3	AveA2_Q9S0R7_3mod	70	427	4e-176	avermectin	modular
	SAMN04488564_101967_1	AveA3_Q9S0R4_3mod	73	428	1e-180	avermectin	modular
	SAMN04488564_101967_2	AveA3_Q9S0R4_3mod	77	428	0	avermectin	modular
	SAMN04488564_101967_3	AveA3_Q9S0R4_3mod	79	425	0	avermectin	modular
	SAMN04488564_101970_1	TetF_BAE93731_1mod	71	425	7e-163	tetronomycin	modular
	SAMN04488564_101970_2	AveA3_Q9S0R4_2mod	75	428	0	avermectin	modular
	SAMN04488564_101973_1	AveA3_Q9S0R4_2mod	72	428	1e-176	avermectin	modular
	SAMN04488564_101973_2	AveA3_Q9S0R4_2mod	73	426	3e-170	avermectin	modular
	SAMN04488564_101974	NysC_Q9L4W3_3mod	69	422	6e-150	nystatin	modular
	SAMN04488564_101976_1	TetA_BAE93722_KS1	58	419	8e-121	tetronomycin	KS1
	SAMN04488564_101976_2	AveA3_Q9S0R4_2mod	68	428	2e-136	avermectin	modular
	SAMN04488564_101976_3	TetF_BAE93731_1mod	76	424	6e-167	tetronomycin	modular
	SAMN04488564_107246	AlnM_ACI88862_KSb	57	359	5e-109	alnumycin	typeII
	SAMN04488564_107247	AlnL_ACI88861_KSa	66	364	1e-146	alnumycin	typeII
	SAMN04488564_109310	PfaA_Shewanella_PUFA	37	471	1e-78	polyunsaturated fatty acid	PUFA
	SAMN04488564_109311	ArsA_Azotobacter_PUFA	51	450	2e-98	alkylresorcinol	PUFA
	SAMN04488564_109323_1	NysJ_Q9L4X2_1mod	74	424	0	nystatin	modular
	SAMN04488564_109323_2	NysJ_Q9L4X2_3mod	69	424	2e-165	nystatin	modular
	SAMN04488564_109323_3	NysJ_Q9L4X2_2mod	71	419	5e-173	nystatin	modular
	SAMN04488564_109323_4	NysJ_Q9L4X2_1mod	68	421	7e-162	nystatin	modular
	SAMN04488564_109324	NysK_Q9L4X1_1mod	73	424	7e-166	nystatin	modular
	SAMN04488564_111277	NysC_Q9L4W3_3mod	65	423	7e-163	nystatin	modular
	SAMN04488564_112173	EpoC_Q9L8C8_H	52	427	7e-117	epothilone	hybridKS
	SAMN05216188_104215	AlnL_ACI88861_KSa	66	364	2e-147	alnumycin	typeII
	SAMN05216188_104216	AlnM_ACI88862_KSb	57	359	6e-110	alnumycin	typeII
	SAMN05216188_105143	EpoC_Q9L8C8_H	52	428	6e-106	epothilone	hybridKS
	SAMN05216188_10787	EpoC_Q9L8C8_H	47	443	4e-98	epothilone	hybridKS
	SAMN05216188_110239	FabF_Bacillus_FAS	42	272	2e-56	fatty acid synthesis	FAS
	SAMN05216188_110247	NysC_Q9L4W3_5mod	64	426	4e-150	nystatin	modular
	SAMN05216188_110248	NysC_Q9L4W3_5mod	52	426	8e-110	nystatin	modular
	SAMN05216188_11765	FabF_Bacillus_FAS	37	212	5e-31	fatty acid synthesis	FAS
	SAMN05216188_11784	AknC_AAF70107_KSb	47	306	1e-50	aclacinomycin	typeII
	SAMN05216188_11785	AlnL_ACI88861_KSa	62	366	4e-129	alnumycin	typeII
	SAMN05216188_11935_	TylGIII_O33956_2mod	61	427	4e-108	tylosin	modular
	SAMN05216188_1216	EpoE_Q9L8C6_1mod	49	426	5e-108	epothilone	modular
	SAMN05216188_12455	NysK_Q9L4X1_1mod	73	424	2e-173	nystatin	modular
	SAMN05216188_12456_1	NysJ_Q9L4X2_1mod	74	424	0	nystatin	modular
	SAMN05216188_12456_2	NysJ_Q9L4X2_2mod	69	422	5e-168	nystatin	modular
	SAMN05216188_12456_3	NysJ_Q9L4X2_3mod	73	421	5e-166	nystatin	modular
	SAMN05216188_12456_4	NysJ_Q9L4X2_1mod	68	423	4e-167	nystatin	modular
	SAMN05216188_12460	ArsA_Azotobacter_PUFA	51	450	7e-100	alkylresorcinol	PUFA
	SAMN05216188_12461	PfaA_Shewanella_PUFA	40	462	8e-80	polyunsaturated fatty acid	PUFA
	SAMN05216188_12946_	bleom_AAG02357_H	68	425	2e-146	bleomycin	hybridKS
	SAMN05216188_13318	Avi_AAK83194_i	53	435	5e-113	avilamycin	iterative
	SAMN05216188_13325	AveA3_Q9S0R4_2mod	67	428	1e-166	avermectin	modular
	SAMN05216188_13326	AveA2_Q9S0R7_4mod	69	430	3e-158	avermectin	modular
	SAMN05216188_13327_1	TetA_BAE93722_KS1	60	419	6e-129	tetronomycin	KS1
	SAMN05216188_13327_2	TetF_BAE93731_1mod	66	426	7e-151	tetronomycin	modular
	SAMN05216188_13612	LnmJ_AF484556_2T	35	399	2e-23	leinamycin	trans
	SAMN05216188_13633	EpoD_Q9L8C7_4mod	52	423	3e-118	epothilone	modular
L. californiensis DSM 43393	ctg6_266	EpoE_Q9L8C6_1mod	50	427	6e-109	epothilone	modular
	ctg8_240	AlnM_ACI88862_KSb	58	359	7e-104	alnumycin	typeII
	ctg8_241	AlnL_ACI88861_KSa	66	364	1e-146	alnumycin	typeII
	ctg10_33_1	C1027_AAL06699_ene9	32	464	8e-42	C-1027	enediyne
	ctg10_33_2	PfaA_Shewanella_PUFA	30	465	2e-52	polyunsaturated fatty acid	PUFA
	ctg10_60_1	AveA3_Q9S0R4_3mod	74	428	0	avermectin	modular
	ctg10_60_2	AveA3_Q9S0R4_2mod	71	428	2e-153	avermectin	modular
	ctg10_61_1	AveA3_Q9S0R4_3mod	73	427	3e-172	avermectin	modular
	ctg10_61_2	AveA3_Q9S0R4_3mod	75	426	0	avermectin	modular
	ctg10_61_3	AveA3_Q9S0R4_3mod	70	426	6e-176	avermectin	modular
	ctg10_62_1	TetA_BAE93722_KS1	61	417	2e-136	tetronomycin	KS1
	ctg10_144_1	C1027_AAL06699_ene9	78	456	0	C-1027	enediyne
	ctg20_42_1	EpoC_Q9L8C8_H	48	428	1e-101	epothilone	hybridKS
	ctg20_43_1	TetF_BAE93731_1mod	71	427	8e-172	tetronomycin	modular
	ctg20_43_2	EpoD_Q9L8C7_4mod	48	434	2e-98	epothilone	modular
	ctg20_44	NysC_Q9L4W3_6mod	75	422	3e-175	nystatin	modular
	ctg20_45_1	AveA1_Q9S0R8_2mod	69	427	1e-175	avermectin	modular
	ctg20_45_2	TetF_BAE93731_2mod	70	424	3e-173	tetronomycin	modular
	ctg20_45_3	NysC_Q9L4W3_5mod	74	426	0	nystatin	modular
	ctg20_45_4	TetF_BAE93731_1mod	77	424	0	tetronomycin	modular
	ctg20_46_1	TetF_BAE93731_1mod	69	427	1e-167	tetronomycin	modular
	ctg20_47	TetF_BAE93731_1mod	69	427	2e-175	tetronomycin	modular
	ctg20_48_1	TetA_BAE93722_2mod	71	425	1e-153	tetronomycin	modular
	ctg20_48_2	NysC_Q9L4W3_3mod	75	423	0	nystatin	modular
L. flava JCM 3296	GCM10010178_24740_1	NysC_Q9L4W3_5mod	77	421	9e-176	nystatin	modular
	GCM10010178_24740_2	NysC_Q9L4W3_6mod	82	421	0	nystatin	modular
	GCM10010178_24740_3	NysC_Q9L4W3_5mod	79	421	0	nystatin	modular
	GCM10010178_24840_1	NysC_Q9L4W3_4mod	79	223	4e-102	nystatin	modular
	GCM10010178_24840_2	NysC_Q9L4W3_3mod	79	421	0	nystatin	modular
	GCM10010178_24840_3	NysI_Q9L4X3_5mod	71	419	2e-178	nystatin	modular
	GCM10010178_24840_4	NysJ_Q9L4X2_3mod	71	424	3e-175	nystatin	modular
	GCM10010178_24930	AveA3_Q9S0R4_3mod	73	428	0	avermectin	modular
	GCM10010178_25060	NysK_Q9L4X1_1mod	75	424	8e-165	nystatin	modular
	GCM10010178_25070_1	NysJ_Q9L4X2_1mod	76	421	0	nystatin	modular
	GCM10010178_25070_2	NysJ_Q9L4X2_3mod	76	421	0	nystatin	modular
	GCM10010178_25070_3	NysJ_Q9L4X2_3mod	74	424	4e-175	nystatin	modular
	GCM10010178_25070_4	NysJ_Q9L4X2_1mod	70	424	2e-168	nystatin	modular
	GCM10010178_25080_1	NysI_Q9L4X3_1mod	74	415	0	nystatin	modular
	GCM10010178_25080_2	NysC_Q9L4W3_5mod	80	422	0	nystatin	modular
	GCM10010178_25080_3	NysI_Q9L4X3_3mod	73	422	7e-176	nystatin	modular
	GCM10010178_25080_4	NysI_Q9L4X3_4mod	79	425	0	nystatin	modular
	GCM10010178_25080_5	NysI_Q9L4X3_5mod	77	421	3e-178	nystatin	modular
	GCM10010178_25080_6	NysI_Q9L4X3_6mod	77	415	5e-174	nystatin	modular
	GCM10010178_25650_1	VirA_BAF50727_1T	64	426	1e-139	virginiamycin	trans
	GCM10010178_25650_2	VirA_BAF50727_2T	75	434	3e-165	virginiamycin	trans
	GCM10010178_25660_1	yersi_YP_070123_H	50	423	4e-96	yersiniabactin	hybridKS
	GCM10010178_25660_2	VirA_BAF50727_4T	78	435	0	virginiamycin	trans
	GCM10010178_25680	FabF_Bacillus_FAS	38	190	3e-27	fatty acid synthesis	FAS
	GCM10010178_25720_1	VirF_BAF50722_5T	74	395	1e-171	virginiamycin	trans
	GCM10010178_25720_2	VirG_BAF50721_6T	76	421	4e-166	virginiamycin	trans
	GCM10010178_25730	LnmJ_AF484556_1T	38	425	2e-58	leinamycin	trans
	GCM10010178_26080_1	TetA_BAE93722_KS1	59	417	6e-114	tetronomycin	KS1
	GCM10010178_26080_2	AveA3_Q9S0R4_2mod	69	428	1e-170	avermectin	modular
	GCM10010178_26080_3	EpoF_Q9L8C5_1mod	56	421	4e-122	epothilone	modular
	GCM10010178_26090	EpoE_Q9L8C6_1mod	53	425	1e-117	epothilone	modular
	GCM10010178_26100	EpoF_Q9L8C5_1mod	58	428	8e-134	epothilone	modular
	GCM10010178_75030	SaqB_ACP19354_KSb	60	333	2e-100	saquayamycin	typeII
	GCM10010178_75040	AlnL_ACI88861_KSa	68	364	5e-152	alnumycin	typeII
L. alba NEAU-D13	G7043_25440	NysC_Q9L4W3_3mod	65	423	6e-153	nystatin	modular
	G7043_26610	TetF_BAE93731_1mod	71	427	9e-169	tetronomycin	modular
	G7043_26615_1	TetA_BAE93722_KS1	61	421	8e-139	tetronomycin	KS1
	G7043_26615_2	TetA_BAE93722_2mod	70	422	2e-169	tetronomycin	modular
	G7043_26615_3	TetF_BAE93731_1mod	74	427	0	tetronomycin	modular
	G7043_28320	AlnL_ACI88861_KSa	66	364	3e-146	alnumycin	typeII
	G7043_28325	AlnM_ACI88862_KSb	58	359	5e-104	alnumycin	typeII
	G7043_31770	AveA3_Q9S0R4_3mod	77	425	0	avermectin	modular
	G7043_31785	AveA3_Q9S0R4_3mod	76	428	1e-178	avermectin	modular
	G7043_35495	EpoC_Q9L8C8_H	53	430	1e-111	epothilone	hybridKS
	G7043_36390	EpoD_Q9L8C7_4mod	57	425	3e-124	epothilone	modular
L. indica PSKA42	FXN61_00055	AlnM_ACI88862_KSb	58	359	3e-104	alnumycin	typeII
	FXN61_00060	AlnL_ACI88861_KSa	66	364	9e-147	alnumycin	typeII
	FXN61_04575	NysK_Q9L4X1_1mod	75	424	2e-161	nystatin	modular
	FXN61_04640	AveA3_Q9S0R4_3mod	75	428	0	avermectin	modular
	FXN61_04645	NysJ_Q9L4X2_2mod	69	419	3e-165	nystatin	modular
	FXN61_04650	NysC_Q9L4W3_6mod	81	421	0	nystatin	modular
	FXN61_04665	NysC_Q9L4W3_3mod	77	421	0	nystatin	modular
	FXN61_04680	NysI_Q9L4X3_5mod	70	420	4e-177	nystatin	modular
	FXN61_09460	EpoC_Q9L8C8_H	48	121	5e-29	epothilone	hybridKS
	FXN61_25315	NysI_Q9L4X3_4mod	77	425	0	nystatin	modular
	FXN61_25320	NysI_Q9L4X3_3mod	73	422	3e-174	nystatin	modular
	FXN61_25325_1	NysI_Q9L4X3_1mod	71	415	1e-180	nystatin	modular
	FXN61_25325_2	NysC_Q9L4W3_5mod	80	422	0	nystatin	modular
	FXN61_35105_1	NysC_Q9L4W3_3mod	80	421	0	nystatin	modular
	FXN61_35105_2	NysC_Q9L4W3_5mod	77	421	2e-176	nystatin	modular
	FXN61_37100	NysC_Q9L4W3_5mod	78	421	0	nystatin	modular
	FXN61_37110	NysC_Q9L4W3_6mod	80	398	0	nystatin	modular
	FXN61_37965	NysJ_Q9L4X2_1mod	76	423	0	nystatin	modular
	FXN61_37970	NysI_Q9L4X3_5mod	76	421	9e-176	nystatin	modular
	FXN61_45955	NysJ_Q9L4X2_3mod	71	424	3e-174	nystatin	modular
	FXN61_46260	NysC_Q9L4W3_1mod	69	421	1e-155	nystatin	modular
	FXN61_46690	NysJ_Q9L4X2_3mod	74	421	4e-179	nystatin	modular
